# Supplementary material for: High-efficiency c-Myc-mediated induction of functional hepatoblasts from the human umbilical cord mesenchymal stem cells
Source: Stem Cell Res Ther. 2021 Jul 2;12:375. doi: 10.1186/s13287-021-02419-1 (PMC8254319; doi:10.1186/s13287-021-02419-1)
Supplement: Supplementary file 1 — Additional file 1: Table S1. Primer sequences of genes used in this study. Table S2. Nuber of epithelial-like cell clones. Table S3. primer sequence of si-cMYC. Table S4. Expression of 13-gene signature for telomerase enzymatic activity (FPKM). Table S5. Differentially expressed genes between 3TFs and 3TFs+cMYC. [file 13287_2021_2419_MOESM1_ESM.xlsx]

## Sheet: Table1
Table1:primer sequences of genes used in this study
primer	sequence
FOXA3-liner-F	tgaccggcgcctactATGCTGGGCTCAGTGAAGA
FOXA3-liner-R	tccgatttaaattcgGGATGCATTAAGCAAAGAGCG
HNF1A-liner-F	tgaccggcgcctactATGGTTTCTAAACTGAGCCAGC
HNF1A-liner-R	tccgatttaaattcgCTGGGAGGAAGAGGCCATC
HNF4A-liner-F	tgaccggcgcctactATGCGACTCTCCAAAACCCT
HNF4A-liner-R	tccgatttaaattcgGATAACTTCCTGCTTGGTGATGG
cMyc-liner-F	tgaccggcgcctactATGCCCCTCAACGTTAGCTTC
cMyc-liner-R	tccgatttaaattcgCGCACAAGAGTTCCGTAGCTG
h-ALB-F	AATGGCTGACTGCTGTGCAA
h-ALB-R	CACCAATCGGGGGAGGTTTG
h-AFP-F	CACAAAAAGCCCACTCCAGC
h-AFP-R	ATAGCGAGCAGCCCAAAGAA
h-β-actin-f	GAGAAAATCTGGCACCACACC
h-β-actin-r	GGATAGCACAGCCTGGATAGCAA
h-TTR-F	ACCGGTGAATCCAAGTGTCC
h-TTR-R	CTCCCAGGTGTCATCAGCAG
h-cMYC-F	AGAGTTTCATCTGCGACCCG
h-cMYC-R	CCCTCTTGGCAGCAGGATAG
h-AAT-F	ATGCCGTCTTCTGTCTCGTG
h-AAT-R	CTGGCGGTATAGGCTGAAGG
h-Transferrin -F	TGCCATGAGCTTGGATGGAG
h-Transferrin -R	CCAGGTGAGGTCAGAAGCTG
h-CK18-F	TTTAATCTTGGTGATGCCTTGGA
h-CK18-R	ATGCCTCAGAACTTTGGTGTC
h-E-cad-F	TGGATGTGAATGAAGCCCCC
h-E-cad-R	AAATGTGTCTGGCTCCTGGG
h-TAT-F	CCTGTGGGTCAGTGTTCAGC
h-TAT-R	TCCGAAAACACCATGTCTCCA
FOXA3-F	GAGATGCCGAAGGGGTATCG
FOXA3-R	CGAGTGGCGAATGGAGTTCT
HNF1A-F	AGCAAAGAGGCACTGATCCA
HNF1A-R	CTTTGAGGATGGGTGGCGT
HNF4A-F	ACCTCAGCAACGGACAGATG
HNF4A-R	AGAGGGGCTTGACGATTGTG

## Sheet: Table2
Table2: Nuber of epithelial-like cell clones
	HUMSC-rep1	HUMSC-rep2	HUMSC-rep3	HUMSC-rep4	HUMSC-rep5	HUMSC-rep6	HSF-rep1	HSF-rep2	HSF-rep3	HSF-rep4	HSF-rep5	HSF-rep6
3TFs	1	0	0	1	0	1	1	1	0	1	0	0
3TFs+cMYC	7	9	13	12	11	17	17	17	20	14	15	19
rows signify induction conditions and columns signify cell source for direct reprogramming

## Sheet: Table3
Table3: primer sequence of si-cMYC
Primer	sequence	bases
sh-1-cMyc-F	CCGGCCTGAGACAGATCAGCAACAACTCGAGTTGTTGCTGATCTGTCTCAGGTTTTTG	58
sh-1-cMyc-R	AATTCAAAAACCTGAGACAGATCAGCAACAACTCGAGTTGTTGCTGATCTGTCTCAGGCCGG	62
sh-2-cMyc-F	CCGG CAGTTGAAACACAAACTTGAACTCGAGTTCAAGTTTGTGTTTCAACTG TTTTTG	58
sh-2-cMyc-R	AATTCAAAAACAGTTGAAACACAAACTTGAACTCGAGTTCAAGTTTGTGTTTCAACTGCCGG	62
sh-3-cMyc-F	CCGGGACGAGAACAGTTGAAACATTCAAGAGATGTTTCAACTGTTCTCGTCTTTTTG	57
sh-3-cMyc-R	AATTCAAAAAGACGAGAACAGTTGAAACATCTCTTGAATGTTTCAACTGTTCTCGTCCCGG	61

## Sheet: Table4
Table4: Expression of 13-gene signature for telomerase enzymatic activity (FPKM)
id	name	HUMSC	HUMSC-iHep	HSF-iHep	PHH
ENSG00000164362	TERT	0	1.19901	1.00239	0
ENSG00000270141	TERC	0	0	0.043974	0
ENSG00000119969	HELLS	3.11549	21.2464	15.5355	0.069931
ENSG00000183814	LIN9	0.790793	4.14951	4.30887	0.218521
ENSG00000166845	C18orf54	0.929274	2.3549	2.61796	0.040358
ENSG00000228409	CCT6P1	1.35499	2.8477	4.94006	1.56034
ENSG00000112877	CEP72	0.377363	4.82436	3.94032	1.26555
ENSG00000100479	POLE2	1.47067	10.0367	8.41458	1.90049
ENSG00000215559	ANKRD20A11P	0	0.092768	0.085211	0.029053
ENSG00000104738	MCM4	10.1667	108.672	56.9983	1.66256
ENSG00000204371	EHMT2	13.1034	20.0132	19.6581	6.27753
ENSG00000157212	PAXIP1	3.37721	11.0775	7.76676	2.62904
ENSG00000005189	AC004381.6	1.08605	2.35256	3.37119	0.435728

## Sheet: Table5
Table5: Differentially expressed genes between 3TFs and 3TFs+cMYC
GeneName	3TFs_1	3TFs_2	3TFs_3	cMyc+3TFs_1	cMyc+3TFs_2	cMyc+3TFs_3	baseMean	log2FC	pvalue	padj
ENSG00000171819|ANGPTL7	5.03118	4.79777	4.30249	0.6333	0.604095	0.65749	629.588	2.92681	7.90345e-88	2.36574e-83
ENSG00000174307|PHLDA3	43.0052	41.3122	38.5463	39.7999	39.6704	33.8941	5886.75	-1.1576	4.74503e-64	7.10165e-60
ENSG00000143369|ECM1	44.5912	47.7165	41.7561	20.3568	17.6833	18.7462	6510.36	1.37209	3.10107e-63	3.09414e-59
ENSG00000141522|ARHGDIA	149.343	168.657	150.851	193.278	175.795	161.582	18479.1	-0.895026	1.86427e-58	1.39508e-54
ENSG00000174807|CD248	228.999	224.715	199.482	105.328	109.063	102.162	42102.5	1.08576	2.52959e-52	1.51437e-48
ENSG00000126602|TRAP1	37.6703	39.8392	39.8476	71.0139	72.7138	70.2678	12347.7	-0.854348	1.82437e-50	9.10147e-47
ENSG00000185950|IRS2	5.37472	5.39541	5.16595	2.61054	2.67748	2.76521	3406.1	1.01611	1.32426e-47	5.66272e-44
ENSG00000107159|CA9	0.810318	0.756835	0.958116	4.30583	5.29696	4.18848	433.084	-2.38468	2.57701e-43	9.64222e-40
ENSG00000047644|WWC3	12.4217	12.1096	11.7367	7.29913	7.57272	7.75202	4030.55	0.927289	3.73063e-42	1.24077e-38
ENSG00000167779|IGFBP6	322.355	327.546	285.91	140.372	151.612	145.198	25276.5	1.10456	6.87267e-40	2.0572e-36
ENSG00000257949|TEN1	3.73068	3.25893	9.19726	3.49367	0.903851	1.03471	694.534	1.89669	3.63317e-38	9.88652e-35
ENSG00000205277|MUC12	1.32143	1.51086	1.23873	0.616706	0.801498	0.701103	939.886	1.47386	4.93688e-35	1.23146e-31
ENSG00000070404|FSTL3	47.7412	46.4386	43.4716	27.113	26.7263	27.9436	8674.94	0.777516	5.72233e-34	1.31759e-30
ENSG00000076356|PLXNA2	23.8454	23.481	21.0624	11.765	12.0413	12.3835	18064.1	0.885686	1.16936e-33	2.50018e-30
ENSG00000164687|FABP5	20.4283	20.857	18.3012	42.1771	41.1531	39.8669	2773.09	-1.01677	4.65723e-33	9.29365e-30
ENSG00000101444|AHCY	85.7083	84.5036	91.0486	135.217	140.613	139.532	24414.3	-0.649127	5.162e-33	9.65713e-30
ENSG00000012171|SEMA3B	31.5031	29.8915	28.2774	18.3276	18.7139	18.0349	6626.42	0.714567	6.6509e-33	1.17107e-29
ENSG00000168477|TNXB	6.11781	5.79895	4.45726	2.17296	2.14927	2.20519	4845.58	1.36493	8.44203e-33	1.40386e-29
ENSG00000186847|KRT14	18.1712	16.6352	15.9551	8.31655	7.6661	7.03461	2122.54	1.16692	1.01825e-30	1.60417e-27
ENSG00000137673|MMP7	8.77329	8.95759	8.7931	18.672	18.9273	17.2587	1623.53	-1.00804	2.72472e-30	4.07795e-27
ENSG00000269113|TRABD2B	4.61252	4.20922	4.35812	2.3077	2.36145	2.12054	2227.08	0.96626	9.19488e-29	1.31062e-25
ENSG00000183671|GPR1	13.7334	14.8335	15.0932	7.32734	6.14222	6.6242	1712.11	1.27505	4.65265e-28	6.33036e-25
ENSG00000137309|HMGA1	89.9961	97.605	97.9439	157.045	139.673	144.058	22251.9	-0.671443	1.37525e-27	1.7898e-24
ENSG00000171564|FGB	55.8861	65.181	58.3767	122.397	139.231	114.743	19039.5	-1.03537	2.4629e-27	3.07175e-24
ENSG00000105974|CAV1	180.254	184.988	162.515	101.482	106.598	95.4414	36348.3	0.83761	4.36419e-27	5.22534e-24
ENSG00000205420|KRT6A	132.055	121.017	136.648	75.3348	67.9703	77.5024	23908	0.873722	9.2841e-27	1.06885e-23
ENSG00000101210|EEF1A2	13.899	15.0275	16.8645	29.2971	29.0437	26.9585	4222.82	-0.897242	8.76827e-26	9.72076e-23
ENSG00000164530|PI16	8.37332	7.79164	7.2629	3.32865	3.07633	3.27216	979.697	1.40835	2.16785e-25	2.31751e-22
ENSG00000166147|FBN1	126.371	122.66	103.879	64.6861	66.6176	62.819	110402	0.890157	7.90915e-25	8.16361e-22
ENSG00000197614|MFAP5	22.0903	22.6435	22.2976	8.4723	9.12507	8.91384	3455.33	1.19852	1.26949e-24	1.26666e-21
ENSG00000184524|CEND1	4.78911	4.45262	4.56608	1.92403	1.77258	1.73017	549.759	1.34238	1.83873e-24	1.77545e-21
ENSG00000129353|SLC44A2	36.7879	37.0578	36.0242	26.6497	26.2366	26.0914	10731	0.509416	2.76392e-24	2.58539e-21
ENSG00000100979|PLTP	24.4454	23.0139	23.1657	36.2282	37.8173	35.4239	5348.71	-0.624161	3.02774e-24	2.74634e-21
ENSG00000163430|FSTL1	247.037	244.404	237.286	174.275	174.256	159.882	112835	0.576888	4.01235e-24	3.53241e-21
ENSG00000099337|KCNK6	9.47133	9.20555	8.60199	5.67933	5.63189	5.42738	4270.26	0.714454	1.57146e-23	1.34396e-20
ENSG00000085117|CD82	8.12849	8.19136	7.32958	3.78758	3.7828	4.04185	1386.7	1.06095	1.63839e-23	1.36227e-20
ENSG00000178035|IMPDH2	78.668	81.4784	80.9323	115.542	130.879	125.3	16742.4	-0.618187	4.47576e-23	3.5256e-20
ENSG00000142798|HSPG2	91.4608	91.091	76.4269	51.4159	49.2207	49.8469	95768.4	0.798474	4.46044e-23	3.5256e-20
ENSG00000101265|RASSF2	1.40347	1.70871	1.37478	0.51098	0.508558	0.549697	578.514	1.5061	6.70237e-23	5.14415e-20
ENSG00000073060|SCARB1	26.6974	22.4215	26.93	43.578	41.7577	39.9723	9112.46	-0.717033	7.87564e-23	5.75841e-20
ENSG00000115414|FN1	1059.65	1048.2	949.591	671.748	654.379	639.824	688070	0.676054	7.88744e-23	5.75841e-20
ENSG00000119681|LTBP2	11.9941	12.191	12.3083	8.81275	7.86418	8.17485	8802.97	0.597395	9.83842e-23	7.01175e-20
ENSG00000116667|C1orf21	4.2429	4.26023	3.94844	3.19912	2.99356	2.60739	2869.64	0.764076	1.42398e-22	9.91257e-20
ENSG00000137868|STRA6	39.8487	41.529	39.0032	21.2578	24.9129	24.1291	7042.8	0.727963	2.4922e-22	1.69543e-19
ENSG00000142173|COL6A2	138.55	139.069	137.182	102.407	98.99	98.9811	40378.1	0.484625	2.7871e-22	1.85391e-19
ENSG00000137801|THBS1	65.3062	64.3798	60.9883	44.3344	44.1756	44.5483	42568.3	0.555777	2.99054e-22	1.946e-19
ENSG00000169410|PTPN9	6.0174	6.01558	5.87308	5.61617	5.81932	6.35818	3723.65	-0.610466	3.86741e-22	2.46305e-19
ENSG00000180287|PLD5	3.40805	3.10318	2.91083	1.95823	1.8193	1.70153	1987.76	0.910531	4.18972e-22	2.61273e-19
ENSG00000065534|MYLK	8.15581	8.337	8.71578	6.18471	5.64862	5.72669	4157.45	0.593196	4.43966e-22	2.71209e-19
ENSG00000103266|STUB1	77.332	78.1996	83.4459	101.038	92.4089	90.7601	9017.12	-0.602713	1.04825e-21	6.27547e-19
ENSG00000138095|LRPPRC	32.453	33.2148	34.7953	46.9452	50.3313	48.2482	26713.9	-0.51989	1.31542e-21	7.7205e-19
ENSG00000118503|TNFAIP3	46.6471	47.9868	43.4541	32.9284	32.0631	31.3035	14234.7	0.564219	2.14346e-21	1.23385e-18
ENSG00000213694|S1PR3	27.3683	26.1067	25.6378	17.7774	17.6649	16.3894	9687.59	0.635552	3.94275e-21	2.22676e-18
ENSG00000198796|ALPK2	12.9791	12.2708	11.9023	8.96054	8.34783	8.31846	6636.17	0.599618	4.78068e-21	2.65e-18
ENSG00000164574|GALNT10	39.8055	39.6831	41.6211	27.1954	26.3238	26.3482	19035.6	0.556934	8.71902e-21	4.74521e-18
ENSG00000184347|SLIT3	10.0384	9.78177	8.65943	5.80745	6.06748	5.68409	7319.03	0.707269	1.26815e-20	6.77849e-18
ENSG00000100918|REC8	7.62833	7.35249	8.02735	13.1189	14.2327	12.2726	2310.73	-0.858185	3.48561e-20	1.83043e-17
ENSG00000261236|BOP1	27.3602	25.0304	27.4269	38.4831	40.7632	40.6045	7447.6	-0.654379	6.20724e-20	3.20347e-17
ENSG00000162407|PLPP3	57.0794	57.6491	56.914	41.7311	43.6199	42.3603	16781	0.470855	1.65733e-19	8.4083e-17
ENSG00000004478|FKBP4	21.3267	21.1852	22.9394	32.8732	32.6964	31.1026	10072.8	-0.532747	1.69998e-19	8.48092e-17
ENSG00000105202|FBL	72.2318	64.1907	71.1671	106.161	123.171	107.057	9512.31	-0.641547	2.41307e-19	1.1841e-16
ENSG00000113494|PRLR	5.05449	5.24573	3.98302	2.11156	2.1603	1.70275	3730.58	1.16093	2.47367e-19	1.19427e-16
ENSG00000241839|PLEKHO2	17.4308	16.797	14.3278	8.8766	8.97229	9.6489	4856.15	0.843866	9.41568e-19	4.44018e-16
ENSG00000120129|DUSP1	79.0565	76.231	78.7322	55.9623	54.88	57.6632	14235.9	0.502068	9.49358e-19	4.44018e-16
ENSG00000134824|FADS2	118.497	99.6891	110.932	82.8123	82.7676	78.1161	29939.1	0.462592	4.32514e-18	1.99176e-15
ENSG00000113657|DPYSL3	61.8527	60.8941	53.6649	41.5816	43.6154	39.9979	25195.6	0.65121	4.70002e-18	2.1316e-15
ENSG00000117143|UAP1	164.839	165.932	157.325	111.782	113.903	118.605	29674	0.477625	5.31977e-18	2.37667e-15
ENSG00000173638|SLC19A1	2.40989	2.36684	2.71693	4.95627	5.05351	5.39379	1227.31	-0.956264	5.9199e-18	2.60589e-15
ENSG00000168487|BMP1	42.9313	45.4582	38.1955	26.837	27.6638	30.2861	11966.6	0.721044	6.32116e-18	2.74219e-15
ENSG00000187514|PTMA	371.562	361.925	376.69	521.001	539.991	517.012	38854	-0.417547	6.51283e-18	2.78498e-15
ENSG00000171298|GAA	22.9631	22.5649	23.8038	31.8857	33.7997	32.0436	9214.43	-0.466975	7.07408e-18	2.98237e-15
ENSG00000149451|ADAM33	16.4224	16.6505	14.2734	7.26751	8.87125	9.18227	3510.77	0.909501	8.70689e-18	3.61977e-15
ENSG00000113356|POLR3G	1.46992	1.88093	1.78414	3.36772	3.75108	3.44563	655.828	-1.2993	9.16125e-18	3.75649e-15
ENSG00000118971|CCND2	1.38567	1.12928	1.37067	2.55207	2.73555	2.64448	1291.76	-0.975268	1.06126e-17	4.29279e-15
ENSG00000173706|HEG1	34.7553	33.1956	30.2111	21.3536	20.8883	21.0152	19013.7	0.639854	1.21447e-17	4.78327e-15
ENSG00000233016|SNHG7	41.6403	42.6674	43.2854	64.0265	64.5329	64.9678	3843.59	-0.575146	1.21436e-17	4.78327e-15
ENSG00000206190|ATP10A	5.38534	5.47824	5.41355	3.81592	3.15371	3.28262	2819.88	0.69246	3.13316e-17	1.21798e-14
ENSG00000183207|RUVBL2	42.491	44.2956	50.4906	64.1873	62.1224	70.5345	10013.2	-0.503923	3.61236e-17	1.38626e-14
ENSG00000167658|EEF2	1049.96	1050.55	1064.31	1371.63	1374.94	1384.13	394407	-0.353281	5.246e-17	1.9877e-14
ENSG00000114023|FAM162A	16.0739	16.4919	17.349	25.2901	27.5728	26.9291	5606.67	-0.677736	6.63541e-17	2.48272e-14
ENSG00000111799|COL12A1	110.502	104.544	107.609	80.884	78.5566	75.9897	110985	0.488583	6.86966e-17	2.53864e-14
ENSG00000125089|SH3TC1	12.1717	11.7064	10.7734	6.51727	7.17509	7.43679	3526.4	0.688024	1.09462e-16	3.99578e-14
ENSG00000074527|NTN4	2.71252	2.68222	2.31861	1.28503	1.32499	1.38961	726.892	1.01608	1.28923e-16	4.64946e-14
ENSG00000004487|KDM1A	30.2125	29.7855	31.2338	42.2565	43.3195	40.3043	11198.2	-0.449943	2.4335e-16	8.67167e-14
ENSG00000214548|MEG3	156.137	167.484	131.58	104.101	119.393	110.975	31175.7	0.541701	3.00672e-16	1.05883e-13
ENSG00000100029|PES1	40.4276	38.8585	39.6761	53.009	54.828	56.9349	10706	-0.449602	3.59274e-16	1.25048e-13
ENSG00000182179|UBA7	6.11745	5.55439	5.50607	3.31007	3.19021	3.2554	1326.59	0.762064	4.16245e-16	1.43212e-13
ENSG00000114738|MAPKAPK3	11.186	11.5548	12.2367	16.9723	17.6951	17.305	3648.23	-0.534567	4.2637e-16	1.45029e-13
ENSG00000178952|TUFM	87.1903	89.8176	94.1438	124.532	122.722	126.782	22667	-0.437867	5.01327e-16	1.68609e-13
ENSG00000110888|CAPRIN2	15.9385	17.2887	16.3895	11.6235	10.7784	10.8014	4820.5	0.587868	5.75816e-16	1.9151e-13
ENSG00000100292|HMOX1	41.1832	42.3548	43.5187	64.5736	62.9694	63.844	9576.01	-0.522072	6.66367e-16	2.19191e-13
ENSG00000241360|PDXP	6.10797	6.25418	5.84046	9.889	9.89179	9.42954	1709.36	-0.644243	7.51136e-16	2.44389e-13
ENSG00000169750|RAC3	5.98586	6.46431	6.6224	13.6461	16.4006	13.2908	1022.75	-1.01369	7.63949e-16	2.45885e-13
ENSG00000165526|RPUSD4	11.8627	11.7235	11.7973	15.0094	16.0454	17.5915	3039.98	-0.579537	8.76914e-16	2.79241e-13
ENSG00000248290|TNXA	2.93626	2.99344	2.37567	1.02377	1.07407	1.09718	377.924	1.39619	1.01213e-15	3.18905e-13
ENSG00000050165|DKK3	83.4427	80.5817	83.7823	63.8223	65.8252	64.4484	16627.8	0.372575	1.15555e-15	3.60303e-13
ENSG00000116574|RHOU	19.3971	19.6698	17.4874	12.9128	12.5676	12.3264	7261.07	0.609784	1.74105e-15	5.36871e-13
ENSG00000025772|TOMM34	33.2688	32.3672	35.2192	49.8766	48.2858	48.7085	8681.14	-0.514907	1.7577e-15	5.36871e-13
ENSG00000106123|EPHB6	3.50127	3.92837	2.95251	1.48608	1.47494	1.69047	874.237	1.00895	2.62926e-15	7.94966e-13
ENSG00000102265|TIMP1	1595.38	1623.75	1541.46	1166.37	1125.46	1214.01	129009	0.466834	2.70329e-15	8.09177e-13
ENSG00000065183|WDR3	5.55805	4.99624	5.8216	8.23033	7.82154	7.56194	5782.6	-0.477732	3.84606e-15	1.13984e-12
ENSG00000169116|PARM1	66.9094	60.2101	56.0407	40.3265	35.0767	34.8523	25509.8	0.760876	3.97735e-15	1.1672e-12
ENSG00000053747|LAMA3	5.08302	5.11164	4.48145	3.38954	3.41696	3.57819	4423.37	0.529536	4.1698e-15	1.21179e-12
ENSG00000135245|HILPDA	9.3936	8.71035	8.66149	18.4936	24.1509	16.6196	1912.9	-1.12627	4.49047e-15	1.29244e-12
ENSG00000279296|RP11-609D21.3	0.577305	1.65987	2.32254	0	0	0.020934	85.3158	7.05788	6.04866e-15	1.70963e-12
ENSG00000147027|TMEM47	11.0286	9.88068	10.3638	7.24725	7.26713	7.05771	3773.65	0.567559	6.05421e-15	1.70963e-12
ENSG00000198121|LPAR1	23.5655	21.2454	21.2793	15.0466	15.4883	14.9586	5763.49	0.518006	6.40271e-15	1.79114e-12
ENSG00000136448|NMT1	25.4665	29.3405	26.6856	25.5641	25.0646	26.5135	9951.32	0.513744	8.00157e-15	2.19773e-12
ENSG00000115053|NCL	165.341	164.59	169.163	220.225	222.075	219.254	79102.4	-0.358209	8.00298e-15	2.19773e-12
ENSG00000159399|HK2	20.251	18.823	18.8474	26.9238	27.4663	26.6807	13898.7	-0.451319	1.09971e-14	2.9925e-12
ENSG00000141449|GREB1L	4.21762	4.31325	3.92639	2.56944	2.21847	2.09074	1738.7	0.927077	1.12784e-14	3.04142e-12
ENSG00000121900|TMEM54	19.4851	18.7966	20.2601	12.2615	12.9788	12.4301	1535.9	0.668723	1.18488e-14	3.16669e-12
ENSG00000165802|NSMF	20.5623	20.824	21.184	28.7434	27.5696	27.5514	8495.49	-0.435037	1.55697e-14	4.12432e-12
ENSG00000167191|GPRC5B	11.9662	10.8043	11.0363	8.37225	7.73656	7.89186	4858.85	0.58194	1.5906e-14	4.17643e-12
ENSG00000055163|CYFIP2	5.55109	5.12615	6.18325	8.44266	8.23698	9.55089	2958.43	-0.622057	1.7051e-14	4.43815e-12
ENSG00000183087|GAS6	54.2402	54.3695	55.1542	40.8511	43.2868	42.956	12382.2	0.394759	1.79801e-14	4.63964e-12
ENSG00000173442|EHBP1L1	13.8033	13.8466	12.5213	8.8027	8.98554	9.11723	5126.67	0.675388	2.09231e-14	5.35293e-12
ENSG00000214706|IFRD2	20.5705	20.341	23.9649	29.3193	33.305	33.3504	4139.21	-0.54382	2.15627e-14	5.4698e-12
ENSG00000218336|TENM3	20.6279	20.8356	20.8788	17.2044	16.0529	15.1641	17687.5	0.429088	2.19981e-14	5.53336e-12
ENSG00000100234|TIMP3	99.616	104.391	89.9529	68.3459	65.1767	62.7621	39421.2	0.610073	2.28165e-14	5.69138e-12
ENSG00000163513|TGFBR2	90.3284	90.1724	85.2909	65.5191	68.7168	63.4044	37551.4	0.458051	2.36705e-14	5.85562e-12
ENSG00000099864|PALM	5.17776	5.4353	5.55025	2.68732	2.45219	3.22845	1061.54	0.988112	2.85982e-14	7.01663e-12
ENSG00000118785|SPP1	13.9025	13.7752	14.9866	22.5548	22.4987	23.3987	2258.66	-0.69416	2.9993e-14	7.29903e-12
ENSG00000112414|ADGRG6	24.164	24.222	21.0053	15.9186	17.2234	14.6362	13221.8	0.560911	3.58591e-14	8.64097e-12
ENSG00000188906|LRRK2	3.67412	3.54405	2.68871	1.87661	1.69321	1.81478	2273.84	0.971395	3.60846e-14	8.64097e-12
ENSG00000164070|HSPA4L	1.28057	1.44815	1.36797	2.31952	2.65558	2.17428	2094.44	-0.790053	3.92054e-14	9.31377e-12
ENSG00000087269|NOP14	17.8961	19.2144	19.2391	26.7172	26.7976	25.9933	8166.4	-0.460946	5.5082e-14	1.29824e-11
ENSG00000075223|SEMA3C	25.8245	25.5397	24.7065	19.3132	19.4313	18.4525	11700.4	0.431756	5.70968e-14	1.33522e-11
ENSG00000172009|THOP1	11.708	10.4856	11.0794	15.5262	16.3242	14.8769	5487.93	-0.477439	7.02868e-14	1.63093e-11
ENSG00000164692|COL1A2	342.233	318.688	313.144	246.722	232.093	236.977	155460	0.481407	7.20279e-14	1.65847e-11
ENSG00000205609|EIF3CL	93.9648	95.1514	94.9026	125.607	120.884	124.181	34634.6	-0.368133	8.22904e-14	1.8803e-11
ENSG00000074410|CA12	12.9949	12.2403	12.2202	18.3357	19.0377	17.9056	7717.02	-0.536141	8.76346e-14	1.98725e-11
ENSG00000110104|CCDC86	15.9393	16.2876	17.0427	24.0278	23.2969	24.8763	3918.58	-0.525189	9.17464e-14	2.06485e-11
ENSG00000158874|APOA2	4.62016	3.9884	3.96902	9.70672	10.9787	11.4618	367.429	-1.29169	1.09928e-13	2.45558e-11
ENSG00000102760|RGCC	10.4382	9.72574	10.9856	5.3143	5.94579	6.00786	815.977	0.860207	1.11066e-13	2.46261e-11
ENSG00000117594|HSD11B1	106.667	109.433	95.5639	68.9845	74.4938	68.3098	11768.7	0.570827	1.12175e-13	2.46892e-11
ENSG00000198420|TCAF1	26.2071	27.4033	24.8189	21.2115	21.0498	18.8783	11074.3	0.435889	1.33371e-13	2.914e-11
ENSG00000147852|VLDLR	17.529	16.3524	17.2289	11.5668	13.158	11.3901	10397	0.417701	1.38933e-13	3.01354e-11
ENSG00000163882|POLR2H	33.1656	36.2991	37.4539	48.7841	43.046	49.749	4208.6	-0.471911	1.75352e-13	3.74915e-11
ENSG00000081051|AFP	16.0097	17.4029	18.1093	30.8106	31.5553	25.0874	5488.81	-0.771375	1.74134e-13	3.74915e-11
ENSG00000096433|ITPR3	21.048	20.101	17.0882	13.7167	13.3316	13.8193	15253.8	0.598127	1.85887e-13	3.94622e-11
ENSG00000104969|SGTA	33.862	33.9138	35.7536	45.3588	46.2364	46.0517	9469.53	-0.396584	2.05874e-13	4.33975e-11
ENSG00000258791|LINC00520	3.63972	2.88252	3.57809	7.92064	7.42647	9.54575	322.038	-1.26856	2.10505e-13	4.40632e-11
ENSG00000163586|FABP1	11.6127	12.0314	12.6183	19.7149	27.0213	21.9523	1153.33	-0.905305	2.22755e-13	4.60605e-11
ENSG00000141101|NOB1	30.4253	30.1207	31.7381	42.2792	41.9428	44.1028	6186.27	-0.4283	2.23124e-13	4.60605e-11
ENSG00000155189|AGPAT5	7.12622	6.80889	6.82111	11.3887	10.7624	11.0602	3189.27	-0.579196	2.38001e-13	4.87951e-11
ENSG00000115758|ODC1	66.8358	67.7421	74.0721	91.3305	93.7934	92.9953	20432.4	-0.383958	2.52117e-13	5.13376e-11
ENSG00000124571|XPO5	11.3307	11.0209	11.3169	14.7423	15.1696	15.0595	6838.37	-0.399365	2.55646e-13	5.17045e-11
ENSG00000113721|PDGFRB	5.63994	5.35589	4.78833	3.02976	3.35423	3.38713	2345.13	0.68262	2.93451e-13	5.85592e-11
ENSG00000169583|CLIC3	71.7194	66.5019	65.2686	42.972	50.6619	41.5188	5569.23	0.607399	3.44417e-13	6.82744e-11
ENSG00000107738|C10orf54	4.41337	4.17253	3.6343	2.39736	2.25285	2.31013	1511.53	0.824813	3.89058e-13	7.66163e-11
ENSG00000166949|SMAD3	27.2349	28.7866	29.0905	22.6566	21.1493	23.4559	13524.2	0.42565	4.19475e-13	8.20662e-11
ENSG00000143515|ATP8B2	12.5913	11.7248	12.0355	9.43343	9.2115	9.00463	5886.82	0.432008	4.89781e-13	9.51988e-11
ENSG00000169718|DUS1L	18.9984	18.3506	18.7592	28.3523	28.3061	27.8191	3543.61	-0.485172	4.94886e-13	9.55704e-11
ENSG00000186297|GABRA5	0.727575	0.464407	0.253647	1.2849	1.44752	1.25736	259.474	-1.73418	5.35889e-13	1.02825e-10
ENSG00000112118|MCM3	14.841	15.3213	15.9077	20.7208	21.6458	21.0565	5743.26	-0.434712	5.54405e-13	1.05701e-10
ENSG00000124942|AHNAK	168.865	163.788	142.919	112.442	106.96	106.411	249713	0.608419	5.99159e-13	1.1351e-10
ENSG00000224259|LINC01133	23.4354	25.63	22.5746	13.8889	15.0199	15.7663	2274.31	0.666806	6.53806e-13	1.23084e-10
ENSG00000096384|HSP90AB1	405.153	416.711	421.787	528.074	539.872	525.814	126182	-0.332271	6.58524e-13	1.23197e-10
ENSG00000170577|SIX2	2.64538	3.10152	2.66667	0.808372	1.06917	0.539355	411.347	1.80607	6.75341e-13	1.25015e-10
ENSG00000137054|POLR1E	18.5219	17.4124	18.4071	26.2244	29.4596	27.8634	4454.67	-0.567639	6.76594e-13	1.25015e-10
ENSG00000185633|NDUFA4L2	14.1125	10.4147	9.96661	27.0857	25.1472	18.7714	1885.76	-1.03899	7.119e-13	1.30732e-10
ENSG00000101361|NOP56	59.0919	54.3673	57.1325	80.2357	86.727	85.2487	11112.4	-0.403369	8.95936e-13	1.63525e-10
ENSG00000148180|GSN	215.183	216.288	202.375	154.256	155.65	149.771	46246.8	0.457125	9.6063e-13	1.7427e-10
ENSG00000141338|ABCA8	15.6513	16.0348	12.2268	7.94738	9.04753	8.91854	5510.85	0.750078	9.97129e-13	1.78182e-10
ENSG00000131018|SYNE1	5.44935	4.80136	5.48592	3.71483	3.67478	3.51798	5254.27	0.565841	1.00005e-12	1.78182e-10
ENSG00000151892|GFRA1	6.65895	5.69524	6.3769	4.42095	4.47444	4.57287	4309.49	0.619707	9.99563e-13	1.78182e-10
ENSG00000143179|UCK2	13.8471	13.2173	14.7134	20.74	22.2958	22.473	2260.96	-0.65851	1.14187e-12	2.02247e-10
ENSG00000100994|PYGB	130.453	129.318	120.196	96.4702	94.6208	97.7717	46313.6	0.419789	1.19207e-12	2.09896e-10
ENSG00000177030|DEAF1	9.78649	10.8331	9.71292	13.6006	13.7436	13.9216	2223.38	-0.557073	1.3155e-12	2.30275e-10
ENSG00000111716|LDHB	432.644	421.85	432.527	536.645	568.635	572.993	67842.5	-0.354212	1.35534e-12	2.35869e-10
ENSG00000225511|LINC00475	7.95649	8.06225	8.80593	4.68103	4.62425	4.38078	288.535	1.17286	1.4187e-12	2.45468e-10
ENSG00000076826|CAMSAP3	1.91754	2.06586	1.88198	3.21361	3.0494	3.45756	994.936	-0.765227	1.51065e-12	2.59562e-10
ENSG00000165949|IFI27	113.341	105.891	99.942	60.7613	72.2646	58.7765	2692.9	0.948975	1.5175e-12	2.59562e-10
ENSG00000013306|SLC25A39	54.7951	53.5212	56.9682	73.2351	79.5163	75.171	9801.74	-0.41732	1.58158e-12	2.68986e-10
ENSG00000184110|EIF3C	103.704	103.408	102.429	137.25	131.406	135.589	36231.8	-0.354946	1.78691e-12	3.0219e-10
ENSG00000087303|NID2	51.9073	50.2719	46.6938	39.1061	37.0332	37.4774	20437.4	0.469217	2.29035e-12	3.85152e-10
ENSG00000225614|ZNF469	3.2072	2.96051	3.04334	2.13813	1.76191	1.86538	3387.68	0.696354	2.32533e-12	3.8885e-10
ENSG00000126709|IFI6	444.968	412.397	424.717	262.259	316.98	242.874	29984.8	0.670259	2.97425e-12	4.94602e-10
ENSG00000108561|C1QBP	148.698	149.699	151.482	210.891	213.017	208.297	21063	-0.529636	2.99377e-12	4.95096e-10
ENSG00000017483|SLC38A5	6.01169	5.90731	7.09715	11.3771	13.1033	13.2671	1710.42	-0.663776	3.27521e-12	5.38664e-10
ENSG00000130234|ACE2	2.65893	2.31495	2.59381	4.19961	3.98245	4.06499	1164.06	-0.694876	3.3547e-12	5.46854e-10
ENSG00000134569|LRP4	0.721335	0.769136	0.727026	1.29196	1.33456	1.43983	819.929	-0.820921	3.36155e-12	5.46854e-10
ENSG00000138823|MTTP	1.12441	1.42985	1.29733	2.59069	2.39634	2.26388	758.42	-0.916643	3.64354e-12	5.89525e-10
ENSG00000171490|RSL1D1	32.9755	28.7782	31.3944	40.1847	42.283	42.2388	19031.1	-0.342925	3.66986e-12	5.90591e-10
ENSG00000232677|LINC00665	4.37587	5.40328	5.15051	8.41811	7.30405	9.17258	1485.88	-0.761203	4.04544e-12	6.4442e-10
ENSG00000072041|SLC6A15	0.553823	0.472548	0.47119	1.07679	1.4562	1.5369	432.107	-1.54039	4.0474e-12	6.4442e-10
ENSG00000170801|HTRA3	24.1557	23.705	17.3822	10.983	12.9742	10.8739	4317.57	0.953034	5.20099e-12	8.2371e-10
ENSG00000164619|BMPER	4.64795	4.50095	4.47856	2.73062	2.98705	3.40202	1921.34	0.643529	5.22928e-12	8.23832e-10
ENSG00000175040|CHST2	5.54119	5.18266	4.85893	3.22891	2.99871	3.4443	1977.76	0.678248	5.7825e-12	9.06218e-10
ENSG00000226950|DANCR	39.2215	40.6996	44.9973	65.5968	68.2819	72.3356	1929.91	-0.710839	6.32535e-12	9.82116e-10
ENSG00000240972|MIF	248.034	253.917	252.642	315.353	319.619	330.957	26448.2	-0.329521	6.3568e-12	9.82116e-10
ENSG00000090539|CHRD	0.782037	0.721611	0.654658	0.228778	0.256909	0.365431	152.668	1.5884	6.36524e-12	9.82116e-10
ENSG00000169876|MUC17	2.37888	2.3569	1.51023	0.861447	0.837878	0.967468	2102.4	1.32388	6.4716e-12	9.93408e-10
ENSG00000150938|CRIM1	32.1717	31.5015	29.6023	24.7436	23.0127	23.4722	16546.6	0.430415	6.76607e-12	1.03331e-09
ENSG00000136044|APPL2	17.3833	16.8246	14.5054	11.81	10.9185	10.8573	3758.08	0.47019	6.94059e-12	1.05458e-09
ENSG00000143333|RGS16	0.095785	0.033441	0	0.68111	1.04186	0.707115	105.44	-3.99326	8.60505e-12	1.30088e-09
ENSG00000124920|MYRF	12.982	12.9065	12.7217	8.73255	8.87742	8.11789	5775.52	0.618654	9.98414e-12	1.50179e-09
ENSG00000175792|RUVBL1	30.7105	30.7771	28.8279	42.8999	41.6547	43.1514	6600.5	-0.456621	1.05897e-11	1.58491e-09
ENSG00000204866|IGFL2	126.197	145.83	154.093	111.857	117.015	114.805	9028.83	0.427131	1.20739e-11	1.79805e-09
ENSG00000170955|PRKCDBP	39.3006	39.4936	40.0227	29.3997	31.6573	30.5623	3764.16	0.438831	1.24066e-11	1.83844e-09
ENSG00000082516|GEMIN5	6.90726	6.7105	7.14447	9.14775	9.23259	9.27061	4532.52	-0.40514	1.28341e-11	1.89243e-09
ENSG00000064102|ASUN	13.1738	12.7626	12.7478	17.2592	19.021	18.3756	4736.72	-0.464264	1.35198e-11	1.98376e-09
ENSG00000165424|ZCCHC24	21.1562	20.3486	19.297	14.5268	15.8487	14.5623	8732.41	0.489547	1.42718e-11	2.0839e-09
ENSG00000126457|PRMT1	79.0286	80.322	80.4712	100.693	103.275	107.218	11985.7	-0.344127	1.44571e-11	2.1007e-09
ENSG00000181885|CLDN7	59.8078	57.0251	47.1873	34.3355	35.5088	35.2967	4765.23	0.667864	1.81612e-11	2.62618e-09
ENSG00000170515|PA2G4	55.9464	54.4537	55.7872	78.1333	76.7653	77.9298	17316.6	-0.539175	2.2872e-11	3.29148e-09
ENSG00000274211|SOCS7	2.59315	2.43772	2.58618	3.42101	2.96761	3.30107	733.541	-1.0356	2.44943e-11	3.50807e-09
ENSG00000066248|NGEF	4.81551	4.61495	4.19495	2.79581	3.08801	3.10693	925.678	0.704309	2.4709e-11	3.52197e-09
ENSG00000136068|FLNB	95.3391	92.844	86.6195	72.5107	66.7907	72.0034	74683.4	0.42041	2.52526e-11	3.5824e-09
ENSG00000116771|AGMAT	9.48187	8.58032	10.5741	15.7809	14.6177	14.3818	3142.23	-0.611679	2.76651e-11	3.90612e-09
ENSG00000163347|CLDN1	4.77838	5.02653	4.5528	2.54275	2.57418	3.27318	1390.98	0.841343	3.03563e-11	4.26598e-09
ENSG00000166197|NOLC1	28.1603	28.0404	29.1405	43.5062	39.7759	39.0409	11470.3	-0.425971	3.11922e-11	4.36298e-09
ENSG00000171453|POLR1C	17.7198	17.7354	18.6892	25.1797	26.7948	25.3904	2834.39	-0.482199	3.53089e-11	4.91582e-09
ENSG00000143878|RHOB	107.308	106.419	112.789	90.4145	88.9997	89.5815	24441.8	0.312688	4.06807e-11	5.63748e-09
ENSG00000149150|SLC43A1	2.08544	2.27263	2.3039	3.87629	4.02006	4.10264	732.4	-0.846575	4.25522e-11	5.86965e-09
ENSG00000129521|EGLN3	0.862425	1.00879	1.24579	2.42517	2.85069	1.97559	419.155	-1.32794	4.63596e-11	6.36552e-09
ENSG00000144452|ABCA12	2.17033	2.04124	1.99899	3.06414	3.19901	3.00155	2375.54	-0.557721	4.77069e-11	6.52059e-09
ENSG00000271447|MMP28	6.97944	6.31011	5.36267	3.27406	3.69414	2.72648	807.315	1.00469	4.80482e-11	6.53739e-09
ENSG00000010278|CD9	109.04	107.118	98.906	81.7441	81.1935	89.3252	10980.2	0.425112	4.90215e-11	6.62937e-09
ENSG00000275832|ARHGAP23	9.5245	9.1457	8.65032	6.75841	6.53174	6.6595	4201.35	0.504875	4.91671e-11	6.62937e-09
ENSG00000167775|CD320	53.9893	52.3679	58.777	75.2459	72.5862	76.6043	8084.83	-0.406777	5.55699e-11	7.45908e-09
ENSG00000174482|LINGO2	2.59468	2.42151	2.79902	1.51341	1.44442	1.24584	558.466	1.02405	6.1832e-11	8.26257e-09
ENSG00000155792|DEPTOR	9.27975	8.90647	7.12197	4.93185	4.27712	3.77956	1625.25	1.02111	6.88252e-11	9.15619e-09
ENSG00000136153|LMO7	50.572	54.8589	53.8241	46.1799	42.1141	42.3601	19776.9	0.349056	7.32481e-11	9.70148e-09
ENSG00000174564|IL20RB	14.8199	15.9651	14.2369	10.7708	9.81212	10.5653	2621.65	0.580879	7.95637e-11	1.04915e-08
ENSG00000133687|TMTC1	5.5768	6.04721	4.77125	3.02548	3.07804	3.30712	1925.05	0.794284	8.51176e-11	1.11747e-08
ENSG00000181163|NPM1	506.553	539.97	508.81	702.775	780.942	733.12	87024.3	-0.428291	8.86631e-11	1.15448e-08
ENSG00000164237|CMBL	25.8244	24.6613	25.3489	33.5236	33.1151	33.097	6619.5	-0.369672	8.8708e-11	1.15448e-08
ENSG00000144476|ACKR3	18.6001	26.8067	16.1516	10.155	13.8157	10.9064	1413.5	0.659552	9.83449e-11	1.27435e-08
ENSG00000109519|GRPEL1	27.8577	27.3041	31.0316	37.8196	36.7405	36.8544	8455.94	-0.361743	9.93343e-11	1.27613e-08
ENSG00000170017|ALCAM	106.631	106.488	101.602	85.8397	85.355	83.5534	46013.2	0.341672	9.91541e-11	1.27613e-08
ENSG00000069869|NEDD4	14.3608	15.0969	13.7083	9.12563	10.2054	8.6247	8243.36	0.657274	1.01896e-10	1.30344e-08
ENSG00000163938|GNL3	46.1664	43.5183	45.8207	59.3644	58.0917	56.1438	10082.5	-0.363355	1.03556e-10	1.31904e-08
ENSG00000073536|NLE1	3.95118	3.38148	4.60106	5.44381	5.90677	6.3091	1697.82	-0.704744	1.12224e-10	1.42339e-08
ENSG00000178921|PFAS	5.37163	4.83551	4.70007	7.37435	7.20207	7.78479	3123.99	-0.531847	1.15601e-10	1.45539e-08
ENSG00000197747|S100A10	537.677	563.224	558.774	453.175	459.44	446.782	62970.4	0.335091	1.1572e-10	1.45539e-08
ENSG00000185483|ROR1	3.82275	4.13389	3.86615	2.64723	2.92074	2.40221	1867.65	0.616651	1.27058e-10	1.58838e-08
ENSG00000106263|EIF3B	69.9741	67.1579	71.0276	88.5804	92.8074	89.6789	23615.1	-0.342066	1.27355e-10	1.58838e-08
ENSG00000169894|MUC3A	4.38169	3.80166	4.68487	3.03313	2.77038	2.0939	717.133	0.847054	1.31745e-10	1.63632e-08
ENSG00000108821|COL1A1	670.137	619.384	604.205	494.451	459.964	449.267	373327	0.453554	1.34047e-10	1.65121e-08
ENSG00000179115|FARSA	42.034	40.1003	42.7467	52.7583	53.5531	51.2588	8477.1	-0.331612	1.39324e-10	1.70918e-08
ENSG00000272398|CD24	31.7056	31.7701	26.9467	18.2752	20.1711	17.2402	5661.75	0.71736	1.51682e-10	1.85319e-08
ENSG00000188707|ZBED6CL	0.864615	0.927575	1.04571	1.80783	1.94359	1.70726	415.941	-0.961705	1.53892e-10	1.87254e-08
ENSG00000103423|DNAJA3	24.6674	25.3064	26.5715	33.0388	33.7187	34.0501	6748	-0.553923	1.61429e-10	1.95164e-08
ENSG00000139970|RTN1	10.1682	9.13222	8.85302	5.2745	5.99747	5.13785	2435.74	0.75121	1.62716e-10	1.95164e-08
ENSG00000141753|IGFBP4	227.537	220.309	222.472	182.76	175.32	183.19	46550	0.330419	1.63001e-10	1.95164e-08
ENSG00000134243|SORT1	10.4912	11.0322	11.1985	8.52369	8.84945	8.62092	7110.16	0.351714	1.61702e-10	1.95164e-08
ENSG00000132274|TRIM22	16.383	17.2715	15.3751	13.3351	12.3162	11.7589	3673.17	0.435279	1.63685e-10	1.95202e-08
ENSG00000159403|C1R	18.0927	15.9812	15.5857	12.5818	11.7165	10.9526	3800.53	0.536788	1.71231e-10	2.03391e-08
ENSG00000049540|ELN	1.49917	1.27279	1.01547	0.341138	0.384345	0.354855	238.359	1.72746	1.81207e-10	2.1439e-08
ENSG00000163975|MFI2	14.9882	13.9859	13.7643	10.5047	10.9439	11.0191	3524.11	0.474081	1.86045e-10	2.19247e-08
ENSG00000175130|MARCKSL1	44.4769	47.0186	48.0471	63.3708	64.7017	60.5031	9506.03	-0.395736	2.06803e-10	2.42755e-08
ENSG00000100714|MTHFD1	29.5577	32.255	30.4998	39.6464	34.6144	38.9599	11459.1	-0.331238	2.21151e-10	2.58583e-08
ENSG00000131386|GALNT15	1.18799	1.43386	1.0833	0.824151	0.605299	0.60815	421.883	1.06889	2.38562e-10	2.77855e-08
ENSG00000077942|FBLN1	45.9865	43.9792	46.5972	34.7461	36.8848	35.5191	10722.7	0.362958	2.44147e-10	2.83257e-08
ENSG00000024422|EHD2	73.7573	75.6437	71.8303	59.2874	56.25	57.3908	23678.6	0.421574	2.55355e-10	2.95117e-08
ENSG00000087152|ATXN7L3	20.8886	18.3283	19.0479	20.0393	18.3015	18.0802	4418.83	0.479387	2.67334e-10	3.07773e-08
ENSG00000073111|MCM2	7.16993	7.02023	7.00674	10.8135	10.6279	9.4016	3171.31	-0.526178	2.71242e-10	3.11076e-08
ENSG00000131188|PRR7	4.39907	4.11022	4.13429	7.28397	6.93956	7.22941	765.924	-0.668981	2.87148e-10	3.26813e-08
ENSG00000165732|DDX21	36.7184	38.1157	36.6959	46.7851	50.0168	48.1005	21114	-0.347275	2.86532e-10	3.26813e-08
ENSG00000164125|FAM198B	39.0805	38.3022	34.257	25.9037	27.5486	24.5139	15899.2	0.53611	3.318e-10	3.76203e-08
ENSG00000131435|PDLIM4	17.633	18.2776	17.8143	22.7284	25.1764	23.7695	4440.26	-0.421991	3.56395e-10	4.02565e-08
ENSG00000171425|ZNF581	12.3182	10.2618	11.4019	16.4651	18.4942	18.0761	1954.26	-0.617508	3.62339e-10	4.0774e-08
ENSG00000178597|PSAPL1	0.528514	0.558461	0.556227	0.183362	0.143163	0.165047	103.568	1.80132	3.89633e-10	4.36812e-08
ENSG00000138829|FBN2	85.3423	82.443	81.3569	69.8069	65.6678	65.9335	73963.6	0.3319	4.18337e-10	4.67242e-08
ENSG00000188846|RPL14	279.499	260.701	296.996	336.523	369.747	267.986	52404.1	-0.289588	4.28245e-10	4.7653e-08
ENSG00000035862|TIMP2	88.9382	90.7065	84.0672	69.5503	64.1109	65.3099	28753.3	0.419167	4.82578e-10	5.35e-08
ENSG00000260597|AC012531.25	2.44435	2.50619	2.30284	1.50693	1.32262	1.31562	532.22	0.850561	4.91471e-10	5.42849e-08
ENSG00000170465|KRT6C	4.36759	4.03198	4.53243	2.57306	2.00378	2.40747	719.459	0.903263	5.38069e-10	5.92133e-08
ENSG00000143845|ETNK2	2.718	2.77205	2.25223	1.20384	1.35565	1.06943	459.836	1.10351	5.60348e-10	6.14392e-08
ENSG00000100129|EIF3L	98.1777	101.278	101.079	111.437	131.869	118.51	27585.3	-0.32671	5.66744e-10	6.19136e-08
ENSG00000089157|RPLP0	1524.84	1554.9	1636.02	1746.35	1829.48	1884.81	158536	0.298489	6.05579e-10	6.54397e-08
ENSG00000154175|ABI3BP	9.46532	8.19411	7.51482	3.92688	4.61806	3.87347	3046.77	0.869075	6.0359e-10	6.54397e-08
ENSG00000003249|DBNDD1	11.5211	11.5828	12.6578	17.5976	14.7765	17.4735	2633.82	-0.513156	6.02629e-10	6.54397e-08
ENSG00000167992|VWCE	2.36123	2.78604	2.47709	4.8433	3.91249	4.28283	1007.43	-0.789	6.10546e-10	6.57391e-08
ENSG00000100353|EIF3D	80.46	82.1614	85.3315	103.041	107.32	106.716	20064.2	-0.301045	6.40068e-10	6.86708e-08
ENSG00000165283|STOML2	76.8979	75.6476	81.2893	98.0763	104.654	102.123	11789.3	-0.351403	6.80548e-10	7.27531e-08
ENSG00000106541|AGR2	6.06125	4.85276	8.17309	11.5978	14.3916	13.7357	1597.06	-1.0807	6.85253e-10	7.29953e-08
ENSG00000144668|ITGA9	0.98895	1.06717	1.10002	0.404197	0.591348	0.534174	609.692	1.08975	6.93866e-10	7.36507e-08
ENSG00000004455|AK2	63.4157	64.0322	75.7329	82.2188	77.3742	82.728	16084.9	-0.308977	6.98675e-10	7.38991e-08
ENSG00000196352|CD55	51.3392	51.1942	46.2167	32.5389	36.5688	35.7988	8985.79	0.481122	7.57573e-10	7.98466e-08
ENSG00000125398|SOX9	4.88718	4.33011	4.31697	2.99359	3.02284	3.15136	1558.6	0.585115	7.64413e-10	8.02848e-08
ENSG00000183605|SFXN4	6.89353	6.48337	6.14695	9.57023	9.62079	9.6942	1050.08	-0.603911	7.93738e-10	8.30733e-08
ENSG00000114019|AMOTL2	26.6055	25.6434	27.5551	22.6001	18.2826	18.3892	9107.43	0.379848	8.01993e-10	8.36448e-08
ENSG00000197217|ENTPD4	13.0897	13.3479	12.8421	9.75234	10.4182	9.91554	5100.49	0.393951	9.27503e-10	9.60656e-08
ENSG00000187800|PEAR1	4.03648	3.58688	2.90783	1.57608	1.24304	1.85934	1226.96	1.13388	1.0245e-09	1.05746e-07
ENSG00000173473|SMARCC1	11.8823	11.4958	11.5261	15.2656	14.8584	14.6635	8806.13	-0.337301	1.09442e-09	1.12575e-07
ENSG00000071242|RPS6KA2	15.9387	14.5751	14.8752	11.3306	12.0713	11.1341	7888.2	0.417909	1.12136e-09	1.14951e-07
ENSG00000123384|LRP1	109.165	106.699	100.451	83.461	84.0817	85.4708	142554	0.351649	1.17289e-09	1.19823e-07
ENSG00000232445|RP11-132A1.4	1.19779	0.905798	1.01214	3.36923	3.7755	2.5084	155.103	-1.66184	1.22047e-09	1.24259e-07
ENSG00000239900|ADSL	16.7775	17.3118	22.4755	23.9652	22.3272	25.8662	7996.95	-0.379525	1.27189e-09	1.28619e-07
ENSG00000234964|FABP5P7	9.7201	10.9773	9.06663	17.3098	17.8966	18.5922	592.959	-0.773647	1.37528e-09	1.38607e-07
ENSG00000164051|CCDC51	12.1068	12.9789	12.8622	17.7402	18.194	17.756	2313.97	-0.468622	1.43347e-09	1.43987e-07
ENSG00000166086|JAM3	28.0919	30.0557	27.9928	21.9144	22.6251	21.3872	9743.07	0.337299	1.45139e-09	1.453e-07
ENSG00000221955|SLC12A8	34.6357	32.4353	29.7981	20.689	20.2416	19.7746	3858.92	0.632339	1.48205e-09	1.47874e-07
ENSG00000111669|TPI1	600.235	603.75	613.718	748.646	748.446	736.753	86079.8	-0.266802	1.58542e-09	1.57663e-07
ENSG00000172037|LAMB2	70.7342	70.5757	67.3596	56.3197	54.617	55.1697	30754.3	0.34912	1.64488e-09	1.62495e-07
ENSG00000111674|ENO2	9.84181	10.1304	9.0782	13.2931	16.5534	13.9927	2825.59	-0.573018	1.67538e-09	1.64965e-07
ENSG00000149218|ENDOD1	12.9776	12.5225	12.0723	9.47176	9.93232	9.74843	5456.72	0.399248	1.69956e-09	1.66797e-07
ENSG00000105327|BBC3	4.53743	4.53079	4.6933	6.6576	7.09071	7.29169	937.371	-0.629972	1.72157e-09	1.68212e-07
ENSG00000100285|NEFH	3.19194	3.69734	3.94619	5.84661	5.84689	5.3722	1813.8	-0.608778	1.72522e-09	1.68212e-07
ENSG00000069482|GAL	5.86303	4.57273	6.76391	13.1882	12.8031	16.5597	756.64	-1.24887	1.73389e-09	1.68508e-07
ENSG00000141540|TTYH2	1.5173	1.97341	2.12317	3.61482	3.48273	3.85099	985.096	-0.92319	1.82214e-09	1.76511e-07
ENSG00000100644|HIF1A	105.634	106.732	95.1282	77.5876	80.8506	75.7353	36475.9	0.42905	1.87673e-09	1.81213e-07
ENSG00000171723|GPHN	3.2823	3.31598	3.43984	4.8016	5.14759	4.68964	1753.3	-0.503934	1.89186e-09	1.82087e-07
ENSG00000162545|CAMK2N1	10.7669	10.483	10.4811	7.87389	8.1065	7.40212	2203.18	0.438459	1.98066e-09	1.88783e-07
ENSG00000083845|RPS5	527.821	551.116	575.525	676.906	715.714	689.368	50226.7	-0.334982	1.98666e-09	1.88783e-07
ENSG00000187091|PLCD1	7.64132	7.69855	7.63998	5.60835	4.76624	5.16231	1828.61	0.576354	1.98571e-09	1.88783e-07
ENSG00000130204|TOMM40	34.1982	31.4474	35.1662	44.5456	45.9879	42.3763	6967.67	-0.404899	2.12e-09	2.00816e-07
ENSG00000007384|RHBDF1	19.0947	19.7252	18.3063	13.2826	13.0357	13.9101	4208.41	0.564193	2.19868e-09	2.07613e-07
ENSG00000171208|NETO2	5.75269	4.10175	4.5285	6.13007	6.3151	6.46766	2697.39	-0.441501	2.25475e-09	2.12237e-07
ENSG00000147872|PLIN2	95.3111	91.6745	95.55	121.555	116.023	124.899	21703.5	-0.335157	2.51066e-09	2.34849e-07
ENSG00000134802|SLC43A3	3.94889	4.54235	4.22342	6.32924	7.33593	6.51852	1274.23	-0.635379	2.50793e-09	2.34849e-07
ENSG00000162616|DNAJB4	32.9578	34.1093	32.1611	21.9079	23.5783	20.8711	5676.88	0.572346	2.54079e-09	2.36927e-07
ENSG00000132819|RBM38	4.57442	4.66555	5.25544	7.15475	7.16025	7.43255	1395.51	-0.588778	2.60138e-09	2.41824e-07
ENSG00000101187|SLCO4A1	16.7401	15.6618	14.024	10.8824	11.7517	10.56	3544.01	0.520491	2.67802e-09	2.48177e-07
ENSG00000131459|GFPT2	36.1609	35.3865	31.9803	26.5264	24.0456	25.7825	9537.1	0.474268	2.69113e-09	2.48622e-07
ENSG00000105447|GRWD1	8.44528	8.50454	8.62554	10.6791	10.6747	10.4514	5353.62	-0.339967	2.92504e-09	2.694e-07
ENSG00000166833|NAV2	6.8535	7.32031	6.62104	5.42514	4.87707	5.51276	6413.79	0.441078	3.02717e-09	2.77952e-07
ENSG00000128268|MGAT3	3.63844	3.84611	2.92674	1.56996	1.90156	1.52875	1126.5	0.923175	3.09353e-09	2.83176e-07
ENSG00000116194|ANGPTL1	5.06366	4.60151	3.75592	2.75509	2.57885	2.60809	821.921	0.665008	3.47017e-09	3.16684e-07
ENSG00000079308|TNS1	28.6697	29.3345	26.5469	21.2134	22.2706	20.4494	14788.7	0.46086	3.87926e-09	3.52942e-07
ENSG00000163468|CCT3	184.835	185.292	179.284	247.005	252.974	256.528	42507.8	-0.299686	3.93549e-09	3.56973e-07
ENSG00000151012|SLC7A11	13.3698	12.239	11.0132	8.13578	8.42241	8.88861	10466.3	0.550804	3.94936e-09	3.57149e-07
ENSG00000130741|EIF2S3	104.679	103.316	102.896	125.378	128.198	125.234	33142.1	-0.265325	4.08538e-09	3.68337e-07
ENSG00000136840|ST6GALNAC4	17.8415	19.4562	19.1543	25.7808	26.8597	28.1023	3389.93	-0.431219	4.93138e-09	4.43276e-07
ENSG00000065978|YBX1	472.746	485.51	477.497	589.115	584.373	588.925	78009.9	-0.26683	5.11693e-09	4.58578e-07
ENSG00000178726|THBD	9.65916	9.03781	9.91499	7.15174	6.88825	7.4462	3569.12	0.435354	5.16861e-09	4.61827e-07
ENSG00000264230|ANXA8L1	1.97541	1.57934	1.33488	0.61148	0.629653	0.628102	218.06	1.55473	5.25383e-09	4.68045e-07
ENSG00000120156|TEK	2.63995	2.72481	2.70983	1.70206	1.90894	1.6029	1038.6	0.619738	5.39638e-09	4.79317e-07
ENSG00000165688|PMPCA	34.1089	34.9283	38.9003	45.5414	46.6052	46.8073	8789.1	-0.335792	5.47795e-09	4.85123e-07
ENSG00000165272|AQP3	23.3586	22.5218	23.8696	31.5833	30.9279	30.4077	5010.41	-0.357206	5.62745e-09	4.96892e-07
ENSG00000143382|ADAMTSL4	20.9006	19.736	18.5938	17.169	13.2834	13.1554	6336.98	0.512219	5.71625e-09	5.03248e-07
ENSG00000183971|NPW	2.20413	2.6688	1.9673	4.5788	4.74988	4.02875	325.81	-1.10858	5.96662e-09	5.2375e-07
ENSG00000142156|COL6A1	277.967	277.114	282.919	244.887	239.481	242.057	97323.6	0.312896	6.40027e-09	5.60174e-07
ENSG00000127399|LRRC61	3.2369	4.69696	4.72454	6.59802	7.34665	5.9964	636.438	-0.804637	6.46593e-09	5.64271e-07
ENSG00000183258|DDX41	25.1929	22.3897	23.3083	30.1865	28.0577	28.9573	6193.3	-0.331681	6.48603e-09	5.64379e-07
ENSG00000138758|SEPT11	86.0581	84.1205	79.4542	68.2385	69.3432	68.688	37061.7	0.314303	6.96859e-09	6.02864e-07
ENSG00000130159|ECSIT	11.968	13.2764	14.0195	18.6178	17.6617	21.0989	2429.53	-0.535578	6.96361e-09	6.02864e-07
ENSG00000122863|CHST3	11.035	11.2011	10.5081	8.78593	8.44493	8.76516	7053.14	0.36481	7.28478e-09	6.28402e-07
ENSG00000197958|RPL12	839.049	864.02	874.541	1038.21	1108.01	1108.14	65628.3	-0.305438	7.31174e-09	6.28915e-07
ENSG00000198963|RORB	0.702429	0.599937	0.776543	0.329797	0.409128	0.384741	545.628	0.908936	7.62832e-09	6.54265e-07
ENSG00000152137|HSPB8	6.10799	6.62945	6.64649	5.27949	4.5799	4.45095	1211.06	0.537036	7.88256e-09	6.74139e-07
ENSG00000163171|CDC42EP3	25.409	26.3388	24.6128	19.4039	19.3366	20.2684	12810	0.389685	8.12508e-09	6.929e-07
ENSG00000071967|CYBRD1	26.7016	25.1747	25.5916	19.6507	18.5243	18.2856	9215.48	0.378379	8.3242e-09	7.05859e-07
ENSG00000156261|CCT8	110.375	109.447	110.613	134.714	134.806	139.129	25001.6	-0.293869	8.32098e-09	7.05859e-07
ENSG00000125144|MT1G	33.0317	29.4964	31.4492	45.7357	45.2431	50.5447	1636.3	-0.566477	8.41063e-09	7.11174e-07
ENSG00000168924|LETM1	11.4313	12.665	12.746	15.3903	15.404	15.8108	7062.49	-0.398551	8.44725e-09	7.11488e-07
ENSG00000133056|PIK3C2B	3.64123	3.59146	3.18786	2.55012	2.05104	2.39413	1593.38	0.567445	8.90313e-09	7.46491e-07
ENSG00000178150|ZNF114	0.263029	0.255022	0.394605	0.95827	1.27851	1.62745	142.235	-2.05562	8.9779e-09	7.50658e-07
ENSG00000277758|ABC7-42404400C24.1	5.78735	6.27354	5.21757	2.97653	3.11558	2.48275	1067.33	0.795863	9.12681e-09	7.60983e-07
ENSG00000130702|LAMA5	17.266	19.3472	17.2395	12.7982	14.0648	13.7883	15556.1	0.431418	9.17884e-09	7.61081e-07
ENSG00000166106|ADAMTS15	1.84087	1.93981	1.39176	0.895533	0.671303	0.938682	754.218	1.05946	9.16117e-09	7.61081e-07
ENSG00000069998|CECR5	13.6834	12.3858	13.6856	17.7524	18.3547	18.3685	2708.54	-0.427644	9.21717e-09	7.62148e-07
ENSG00000142227|EMP3	59.8421	59.5743	57.0775	44.126	46.8908	42.9758	4046.16	0.414921	9.87876e-09	8.14603e-07
ENSG00000166165|CKB	105.775	115.006	106.311	129.732	130.476	119.535	14831.6	-0.342682	9.95684e-09	8.18786e-07
ENSG00000135842|FAM129A	5.83898	5.27393	5.28055	4.22412	4.17414	4.09539	3450.15	0.42236	1.02301e-08	8.38953e-07
ENSG00000166226|CCT2	87.9078	86.7207	89.7576	109.602	114.948	109.49	20422	-0.291869	1.04571e-08	8.55229e-07
ENSG00000167771|RCOR2	0.470819	0.386627	0.472436	1.00618	1.31025	1.17187	212.298	-1.36027	1.07165e-08	8.74051e-07
ENSG00000225830|ERCC6	5.88435	5.99591	4.34378	3.01674	3.45554	2.83302	2710.43	0.823825	1.0989e-08	8.93844e-07
ENSG00000100316|RPL3	903.912	912.646	905.896	1086.76	1154.72	1127.84	149442	-0.270993	1.14402e-08	9.28023e-07
ENSG00000133627|ACTR3B	2.85537	2.50075	2.91731	4.24015	3.95387	4.45582	656.818	-0.693291	1.15827e-08	9.37044e-07
ENSG00000148843|PDCD11	16.1467	16.2002	15.2453	19.8435	19.7424	19.9606	11514.5	-0.311043	1.18226e-08	9.53867e-07
ENSG00000090447|TFAP4	1.25544	1.50493	1.63021	2.24798	2.74129	2.71746	457.287	-0.885884	1.20883e-08	9.72688e-07
ENSG00000105825|TFPI2	89.244	88.0983	105.438	130.808	128.27	130.485	27327.6	-0.425309	1.2753e-08	1.02342e-06
ENSG00000142864|SERBP1	99.1715	98.8214	97.2964	124.367	122.979	121.234	37414	-0.322069	1.28101e-08	1.02526e-06
ENSG00000122707|RECK	17.4864	17.8215	16.2849	13.5995	12.6686	12.9047	6996.43	0.45211	1.28757e-08	1.02775e-06
ENSG00000249353|NPM1P27	17.0237	18.8152	18.2753	24.318	25.0286	24.2592	1988.01	-0.429533	1.33746e-08	1.06474e-06
ENSG00000011105|TSPAN9	15.0259	15.0003	14.8942	11.74	12.6391	11.6062	5936.84	0.347738	1.35703e-08	1.07745e-06
ENSG00000136960|ENPP2	12.0063	11.1445	10.9647	8.88114	9.10054	8.82376	3020.84	0.39006	1.37732e-08	1.09067e-06
ENSG00000103489|XYLT1	8.43779	7.95404	8.88687	6.45602	6.19802	6.86051	7630.58	0.418673	1.40429e-08	1.1091e-06
ENSG00000108846|ABCC3	16.6088	18.1928	14.7779	11.8283	12.4855	12.7485	6432.38	0.456129	1.40965e-08	1.1104e-06
ENSG00000164294|GPX8	44.826	44.9933	40.9272	30.4429	32.44	32.1721	4926.86	0.539886	1.53237e-08	1.20389e-06
ENSG00000087116|ADAMTS2	29.1622	28.1051	25.6804	21.7167	20.2508	20.4656	14079	0.477112	1.62067e-08	1.26994e-06
ENSG00000120438|TCP1	101.226	100.189	104.709	121.284	124.834	124.265	27421.8	-0.299479	1.70842e-08	1.3352e-06
ENSG00000066629|EML1	5.27026	4.86187	4.5964	3.11395	2.90668	3.71589	1747.9	0.61834	1.77189e-08	1.38119e-06
ENSG00000128274|A4GALT	19.8309	19.9849	17.5109	14.5404	12.8461	14.1625	2991.59	0.47153	1.80131e-08	1.40048e-06
ENSG00000261040|WFDC21P	26.1619	22.9287	22.7713	15.1196	13.1277	14.2976	1049.94	0.726202	1.84019e-08	1.427e-06
ENSG00000122406|RPL5	628.808	637.528	630.315	768.006	786.412	815.278	76457	-0.289592	1.91325e-08	1.47983e-06
ENSG00000064393|HIPK2	16.7421	16.7943	15.6718	13.1734	13.2954	12.6944	15790.3	0.383228	1.93753e-08	1.49474e-06
ENSG00000073849|ST6GAL1	0.712219	0.762697	0.665044	1.46189	1.24036	1.27682	481.85	-0.84251	2.01037e-08	1.54695e-06
ENSG00000196155|PLEKHG4	3.73539	3.20195	3.39893	1.92641	2.0244	1.97488	1280.9	0.562622	2.01964e-08	1.5501e-06
ENSG00000082212|ME2	5.32598	5.75702	5.74529	7.21905	7.82098	7.00608	5936.97	-0.428041	2.02876e-08	1.55312e-06
ENSG00000085978|ATG16L1	14.0326	12.8843	13.6823	11.0465	10.9061	11.0871	4123.34	0.355622	2.0644e-08	1.57637e-06
ENSG00000116106|EPHA4	4.83925	5.12845	4.41201	3.42055	3.5646	3.5438	2431.38	0.484071	2.0752e-08	1.58059e-06
ENSG00000119698|PPP4R4	1.75555	1.87971	1.7952	1.03491	0.880526	0.857882	453.13	0.975563	2.12409e-08	1.61371e-06
ENSG00000196154|S100A4	208.185	207.933	186.566	131.719	156.957	146.17	10996.7	0.484918	2.16338e-08	1.6394e-06
ENSG00000260367|RP11-264B17.4	0.760228	0.76945	0.851278	2.03965	1.57137	1.24101	221.218	-1.07137	2.19235e-08	1.65716e-06
ENSG00000197580|BCO2	5.7428	6.55555	4.58439	2.67553	3.04312	2.22171	937.973	1.0405	2.20269e-08	1.66078e-06
ENSG00000163453|IGFBP7	239.548	237.53	257.782	206.732	195.118	204.189	31120.7	0.375406	2.21518e-08	1.66183e-06
ENSG00000130731|C16orf13	27.7962	27.5552	25.7602	33.6456	38.7748	37.4103	2363.24	-0.426871	2.21055e-08	1.66183e-06
ENSG00000155465|SLC7A7	22.7601	25.3053	25.3189	20.0944	21.9839	20.1732	4692.1	0.409291	2.32971e-08	1.74338e-06
ENSG00000237988|OR2I1P	6.60951	6.9761	5.97859	9.85181	12.5406	10.6191	851.19	-0.731936	2.35459e-08	1.7576e-06
ENSG00000146701|MDH2	87.5962	86.744	98.2317	120.236	116.481	123.292	23531.1	-0.373828	2.52702e-08	1.87695e-06
ENSG00000065357|DGKA	12.1985	11.2933	11.5858	7.53833	7.79401	9.09824	2532.5	0.508335	2.5598e-08	1.89191e-06
ENSG00000109861|CTSC	31.2217	30.91	32.1665	43.0546	44.6278	42.4718	7861.73	-0.431102	2.5552e-08	1.89191e-06
ENSG00000188976|NOC2L	48.7396	47.0539	49.6456	61.5653	59.7116	64.3879	15435.5	-0.327695	2.59026e-08	1.90971e-06
ENSG00000254741|RP11-661A12.7	0.212002	0.006895	0.1481	1.20859	0.132756	3.34881	171.276	-2.67835	2.90885e-08	2.13933e-06
ENSG00000004139|SARM1	4.38865	4.48295	4.50872	3.52025	3.43195	3.44885	2927.03	0.391977	2.97857e-08	2.18523e-06
ENSG00000164308|ERAP2	8.29077	8.36101	8.35997	6.36981	6.66737	6.30975	3902.34	0.407095	3.01847e-08	2.20909e-06
ENSG00000132170|PPARG	6.60268	6.54841	6.1732	9.05357	9.88838	9.3818	1508.22	-0.470705	3.05442e-08	2.22995e-06
ENSG00000169710|FASN	43.1734	42.1387	43.5334	51.9719	53.0589	55.0347	40517.8	-0.279572	3.06526e-08	2.23242e-06
ENSG00000213886|UBD	38.5359	42.5867	44.4151	69.4093	70.5923	71.5994	6538.26	-0.520847	3.11476e-08	2.26217e-06
ENSG00000170638|TRABD	16.7653	16.9971	16.5857	21.1143	21.1454	22.704	4349.03	-0.360948	3.12123e-08	2.26217e-06
ENSG00000100304|TTLL12	17.989	17.9708	18.2948	30.802	29.1087	29.3859	7872.46	-0.602976	3.20663e-08	2.31846e-06
ENSG00000095209|TMEM38B	4.92597	4.48377	4.56417	6.56904	6.17151	6.31438	1895.37	-0.492264	3.29545e-08	2.37693e-06
ENSG00000178882|FAM101A	3.81313	3.79869	3.48688	2.07752	2.15995	1.89988	636.885	1.0047	3.31322e-08	2.384e-06
ENSG00000197256|KANK2	13.7574	13.0896	12.0958	9.05687	10.393	9.51149	3693.77	0.682305	3.37813e-08	2.42488e-06
ENSG00000168056|LTBP3	20.3928	19.2163	20.6286	14.7178	17.6407	15.6123	7287.25	0.338817	3.39484e-08	2.43105e-06
ENSG00000136830|FAM129B	120.847	124.02	114.997	93.7204	93.228	93.6797	41551	0.390915	3.40324e-08	2.43125e-06
ENSG00000131711|MAP1B	58.9571	56.9254	52.6642	44.0517	44.311	39.3455	61865.3	0.422128	3.44459e-08	2.45493e-06
ENSG00000265681|RPL17	812.275	855.688	834.363	958.306	1079.8	1075.54	67181.2	-0.291033	3.49486e-08	2.48483e-06
ENSG00000154864|PIEZO2	1.53102	1.4914	1.62748	0.799343	0.900909	0.852922	989.296	0.759972	3.51191e-08	2.49105e-06
ENSG00000188549|C15orf52	13.1144	12.6539	9.97255	6.83667	6.50903	5.84522	2026.75	0.776215	3.63741e-08	2.57396e-06
ENSG00000085063|CD59	393.715	411.45	397.503	327.746	331.134	341.811	67062.9	0.278008	3.68697e-08	2.60288e-06
ENSG00000129116|PALLD	92.6935	90.2285	87.0967	77.5948	77.1681	78.455	36418.3	0.274502	3.87469e-08	2.72897e-06
ENSG00000183527|PSMG1	15.2523	15.1818	15.2833	19.9217	20.8824	21.1207	2548.33	-0.404298	3.90593e-08	2.74451e-06
ENSG00000163735|CXCL5	20.1281	20.5586	22.7871	31.658	33.6725	27.1984	6998.61	-0.506316	4.02664e-08	2.8227e-06
ENSG00000130635|COL5A1	161.645	156.608	152.849	134.555	128.68	117.473	118403	0.348371	4.0472e-08	2.83049e-06
ENSG00000107833|NPM3	15.1846	16.4206	19.0714	23.9735	25.0625	28.2653	1890.8	-0.647219	4.2172e-08	2.94251e-06
ENSG00000215021|PHB2	124.687	123.832	131.194	159.382	165.916	155.82	16955	-0.292473	4.25982e-08	2.96533e-06
ENSG00000107815|C10orf2	5.48572	3.06359	5.99185	8.41917	7.65199	8.02864	1347.07	-0.562723	4.3027e-08	2.98132e-06
ENSG00000070081|NUCB2	31.0713	32.4066	28.0718	22.7447	23.3999	21.7476	5400.76	0.478086	4.29601e-08	2.98132e-06
ENSG00000104760|FGL1	5.21819	4.24575	4.87215	7.85535	9.9392	7.39684	949.347	-0.886232	4.46407e-08	3.08598e-06
ENSG00000174718|KIAA1551	11.5081	11.4275	10.8381	8.68562	9.54558	8.3178	5569.51	0.439646	4.4964e-08	3.10117e-06
ENSG00000237499|RP11-356I2.4	21.425	23.508	23.5052	16.7147	17.4543	15.0778	2043.63	0.461023	4.60874e-08	3.17134e-06
ENSG00000160208|RRP1B	9.91235	9.04368	9.43535	13.4869	12.6617	12.2119	5911.31	-0.401289	4.82236e-08	3.31073e-06
ENSG00000132361|CLUH	32.5561	31.6579	32.4451	41.7704	38.5997	42.7313	15697.5	-0.356025	4.84937e-08	3.32165e-06
ENSG00000130751|NPAS1	3.67496	3.81153	3.55634	5.20855	5.50711	5.61048	799.052	-0.582881	4.97204e-08	3.3979e-06
ENSG00000107742|SPOCK2	0.305314	0.360875	0.291127	0.807475	0.902076	0.607094	272.325	-1.14838	5.00182e-08	3.41046e-06
ENSG00000178202|KDELC2	15.2635	14.4742	13.7394	10.2543	11.3239	10.0285	5283.98	0.507021	5.02211e-08	3.41652e-06
ENSG00000047457|CP	11.2657	10.0395	10.4687	14.434	16.7874	14.1194	5183.43	-0.432959	5.19985e-08	3.52942e-06
ENSG00000167085|PHB	84.4036	86.4605	85.7433	104.377	117.921	117.797	17155.5	-0.323885	5.32993e-08	3.60952e-06
ENSG00000115594|IL1R1	38.9562	40.6473	35.718	29.56	28.9226	26.0331	14057.2	0.493552	5.37736e-08	3.63342e-06
ENSG00000108578|BLMH	15.5194	13.3988	15.5738	19.0998	20.6462	20.6348	4135.52	-0.441745	5.77748e-08	3.88623e-06
ENSG00000183578|TNFAIP8L3	2.16928	2.04446	1.80327	0.898905	1.02525	1.08039	352.338	0.939405	5.76459e-08	3.88623e-06
ENSG00000197496|SLC2A10	6.37607	6.39499	5.88088	5.18114	4.78385	4.56104	2359.96	0.44578	6.02013e-08	4.04037e-06
ENSG00000165966|PDZRN4	1.08791	1.27541	0.89995	0.306282	0.223737	0.452669	230.36	1.62319	6.09192e-08	4.07941e-06
ENSG00000197757|HOXC6	16.1714	15.5779	14.5375	11.6015	11.7685	11.0376	2705.71	0.398166	6.19992e-08	4.13323e-06
ENSG00000125630|POLR1B	8.91695	9.41693	8.82897	13.0859	14.1191	12.3397	4611.06	-0.386434	6.19805e-08	4.13323e-06
ENSG00000196636|SDHAF3	7.64039	9.05588	10.0064	12.456	12.7093	12.4118	1507.41	-0.459951	6.43796e-08	4.28239e-06
ENSG00000184867|ARMCX2	20.9076	21.6473	19.9653	17.7297	16.7554	16.3069	2834.62	0.42166	6.51458e-08	4.32374e-06
ENSG00000204394|VARS	24.4844	23.2342	25.4505	30.6811	31.1727	32.4832	11532.3	-0.342234	6.56168e-08	4.34537e-06
ENSG00000108179|PPIF	28.6937	28.2251	29.2092	35.1531	37.2084	38.2871	7041.57	-0.326211	6.74019e-08	4.45006e-06
ENSG00000168140|VASN	34.6737	32.8357	31.9608	24.4621	25.6571	27.5477	8504.89	0.387085	6.76838e-08	4.45006e-06
ENSG00000137124|ALDH1B1	13.919	14.3147	15.1993	19.6911	17.5511	19.0372	5117.75	-0.384397	6.77898e-08	4.45006e-06
ENSG00000106688|SLC1A1	13.003	13.8827	12.5187	10.4158	9.85989	10.3014	4596.25	0.393689	6.96829e-08	4.56415e-06
ENSG00000057149|SERPINB3	0.271878	0.231054	0.22004	0.920592	0.943578	0.693417	97.2163	-1.75796	7.31779e-08	4.78261e-06
ENSG00000103067|ESRP2	0.38631	0.368834	0.413715	0.828006	0.936527	0.990033	208.741	-1.21687	7.3856e-08	4.81641e-06
ENSG00000152601|MBNL1	27.1893	28.6904	25.1126	20.0713	21.1001	18.7282	12537.8	0.428856	7.44301e-08	4.84329e-06
ENSG00000163993|S100P	0.814986	0.58479	0.676591	1.78933	1.62652	1.54167	167.584	-1.24578	7.9444e-08	5.14911e-06
ENSG00000100739|BDKRB1	30.4505	30.3163	28.5189	20.1736	22.2898	22.2192	4146.88	0.46281	7.94738e-08	5.14911e-06
ENSG00000169504|CLIC4	137.505	145.338	131.915	104.085	107.878	98.9939	53159.1	0.402219	8.1217e-08	5.25069e-06
ENSG00000230551|CTB-89H12.4	4.66462	3.4547	3.85143	3.47964	3.0416	3.45753	670.46	0.858001	8.23722e-08	5.31389e-06
ENSG00000106771|TMEM245	27.4561	26.6198	25.8691	22.8523	23.3513	21.0514	14744.2	0.370325	8.44479e-08	5.43608e-06
ENSG00000117410|ATP6V0B	56.1924	50.9031	57.8764	68.5891	68.064	72.2769	7307.84	-0.283375	9.06721e-08	5.82422e-06
ENSG00000142541|RPL13A	1740.85	1676.38	1806.79	2106.66	2193.56	2207.62	203608	-0.273188	9.17665e-08	5.8819e-06
ENSG00000182253|SYNM	8.52588	7.8203	7.5306	6.1448	5.51088	6.03948	5013.39	0.491615	9.30521e-08	5.95156e-06
ENSG00000125657|TNFSF9	0.497808	0.462717	0.463252	1.3145	1.38009	1.15	148.247	-1.28363	9.33987e-08	5.96099e-06
ENSG00000137573|SULF1	18.5959	19.4048	17.7384	14.375	15.324	14.6817	8694.95	0.344592	9.42954e-08	6.00542e-06
ENSG00000069702|TGFBR3	4.58454	4.4448	4.08992	2.50744	2.67249	2.25881	1676.96	0.735324	9.4562e-08	6.00961e-06
ENSG00000004399|PLXND1	17.6965	17.0306	15.8094	12.6182	12.2058	11.8496	8997.39	0.477907	9.65175e-08	6.12089e-06
ENSG00000100116|GCAT	11.7026	10.3026	13.3221	14.4425	16.6641	16.2726	1974.87	-0.510455	1.00242e-07	6.34361e-06
ENSG00000180198|RCC1	20.8456	21.1518	25.602	32.578	32.2226	32.3954	5911.38	-0.463479	1.02577e-07	6.47774e-06
ENSG00000168542|COL3A1	1055.2	976.945	937.807	813.406	790.249	761.99	504490	0.357861	1.03568e-07	6.51526e-06
ENSG00000118762|PKD2	15.2414	14.5646	14.8249	10.7757	12.0861	10.5694	6744.34	0.420879	1.03607e-07	6.51526e-06
ENSG00000142733|MAP3K6	6.24613	6.03712	6.32522	4.55721	4.85161	4.80056	2071.67	0.412495	1.07037e-07	6.71683e-06
ENSG00000161638|ITGA5	151.42	154.28	142.098	107.407	112.272	111.126	56948	0.562674	1.08128e-07	6.75696e-06
ENSG00000072080|SPP2	3.63059	3.62665	5.58551	8.27878	9.20447	11.6261	500.346	-1.09919	1.08101e-07	6.75696e-06
ENSG00000179091|CYC1	58.2457	58.7629	60.4676	75.7224	75.5317	76.1931	8061.77	-0.309261	1.0885e-07	6.78795e-06
ENSG00000147459|DOCK5	9.4521	8.66205	8.26568	6.70454	6.60995	6.51403	6388.84	0.427735	1.10449e-07	6.87333e-06
ENSG00000177096|FAM109B	4.64303	4.35991	4.35191	2.87493	2.86592	3.32797	853.352	0.695398	1.11288e-07	6.91118e-06
ENSG00000160214|RRP1	8.66396	9.91486	9.28902	12.5556	12.792	11.8853	3177.49	-0.404858	1.15243e-07	7.14197e-06
ENSG00000163931|TKT	152.736	165.273	156.688	204.473	191.369	185.356	42793.8	-0.345421	1.20103e-07	7.42777e-06
ENSG00000053372|MRTO4	15.458	14.8335	16.5074	20.0523	21.2402	20.7877	4107.82	-0.344644	1.20931e-07	7.46354e-06
ENSG00000072195|SPEG	5.31823	6.2788	7.5478	4.9843	4.65913	4.24891	2019.67	0.472208	1.21482e-07	7.48215e-06
ENSG00000113272|THG1L	4.73169	4.87352	4.9891	7.18583	6.98746	6.79645	1811.96	-0.454683	1.27794e-07	7.85476e-06
ENSG00000184743|ATL3	14.4003	13.8855	13.9786	11.9542	11.2147	11.3442	8900.89	0.323007	1.28684e-07	7.88341e-06
ENSG00000008018|PSMB1	138.779	137.237	140.912	149.436	151.948	150.214	13214.2	-0.264832	1.28787e-07	7.88341e-06
ENSG00000139926|FRMD6	36.5911	38.1069	34.7293	31.5032	31.9246	32.8991	13720.6	0.269983	1.31248e-07	8.01765e-06
ENSG00000244257|PKD1P1	5.73915	5.84123	4.94572	3.34365	3.89544	4.16355	2556.88	0.572096	1.32749e-07	8.09281e-06
ENSG00000198682|PAPSS2	57.9228	55.5182	54.3846	48.0876	46.6358	45.5925	20642.2	0.309279	1.34008e-07	8.13642e-06
ENSG00000166888|STAT6	26.3464	27.0361	26.3545	21.9607	22.1364	20.8433	7338.54	0.377363	1.36867e-07	8.29321e-06
ENSG00000058600|POLR3E	10.7616	11.5619	12.3277	15.2717	13.3395	17.3448	4379.51	-0.446031	1.38279e-07	8.36185e-06
ENSG00000168016|TRANK1	2.69953	2.79582	2.44991	2.00507	1.68323	1.46168	1882.16	0.552689	1.40081e-07	8.45373e-06
ENSG00000227827|RP11-958N24.2	2.71908	2.55625	2.35257	1.77916	1.76944	1.91927	2158.84	0.491074	1.42668e-07	8.5925e-06
ENSG00000154556|SORBS2	4.82208	4.06392	2.99274	2.6416	1.54669	1.10455	532.458	0.944059	1.4683e-07	8.8254e-06
ENSG00000101365|IDH3B	50.5306	47.5263	52.6102	62.6768	63.4131	63.207	7611.08	-0.330997	1.50929e-07	9.05365e-06
ENSG00000141384|TAF4B	0.365638	0.250332	0.349893	0.742819	0.977472	0.647634	302.89	-1.28694	1.52141e-07	9.10807e-06
ENSG00000197147|LRRC8B	0.357838	0.468319	0.427324	0.956057	0.810405	0.726632	403.307	-0.767288	1.56142e-07	9.32895e-06
ENSG00000196876|SCN8A	4.1979	3.27985	3.05108	3.28325	3.24619	2.74652	2713.57	0.489193	1.56894e-07	9.35519e-06
ENSG00000176171|BNIP3	51.951	52.3954	54.3652	66.5977	68.1585	62.782	16792.9	-0.310631	1.62284e-07	9.65734e-06
ENSG00000121989|ACVR2A	6.38638	6.39823	6.03472	4.7515	5.25549	4.70684	2958.26	0.400043	1.65768e-07	9.8451e-06
ENSG00000072840|EVC	8.95268	9.43338	8.3171	6.9923	6.69221	6.16572	4625.89	0.439778	1.67875e-07	9.95049e-06
ENSG00000128203|ASPHD2	1.77655	1.88883	1.48293	1.04676	0.893436	1.0465	476.987	0.861712	1.71423e-07	1.01407e-05
ENSG00000065427|KARS	77.5361	76.8747	84.2151	99.6989	99.001	97.211	18693.6	-0.280724	1.73957e-07	1.02703e-05
ENSG00000164764|SBSPON	13.5	13.0401	14.7264	11.1784	10.3073	9.49969	4757.99	0.445321	1.75398e-07	1.0335e-05
ENSG00000173218|VANGL1	4.29829	4.00711	4.49357	3.9322	3.43499	3.61856	3222.56	0.455163	1.83511e-07	1.07918e-05
ENSG00000096060|FKBP5	92.4888	96.3715	82.1069	68.526	72.5941	64.8057	32317.6	0.446718	1.85536e-07	1.08895e-05
ENSG00000189221|MAOA	37.2034	38.5417	35.3203	29.0564	32.0029	28.7633	14284.5	0.33295	2.06464e-07	1.20941e-05
ENSG00000253309|SERPINE3	12.9577	13.6244	16.9779	22.47	22.1767	19.8287	3780.8	-0.547262	2.11205e-07	1.23261e-05
ENSG00000115946|PNO1	12.2739	12.5299	12.7578	15.9144	16.7459	16.1129	3463.63	-0.337045	2.11248e-07	1.23261e-05
ENSG00000150782|IL18	44.963	46.1086	43.6441	36.1663	34.9335	32.5552	4280.33	0.584768	2.31051e-07	1.34292e-05
ENSG00000051596|THOC3	30.0297	31.4782	33.2929	40.7473	41.1811	40.6489	5681.73	-0.338869	2.36184e-07	1.3701e-05
ENSG00000163431|LMOD1	5.51345	5.56906	5.47845	4.215	3.97228	3.48971	1937.8	0.524198	2.42029e-07	1.40129e-05
ENSG00000111077|TNS2	4.98564	6.17705	5.0397	3.65956	3.67183	3.53701	1898.97	0.595546	2.47628e-07	1.43094e-05
ENSG00000261373|VPS9D1-AS1	2.11127	1.83443	1.58457	2.84804	3.76716	3.3558	427.405	-0.839605	2.51508e-07	1.45056e-05
ENSG00000146197|SCUBE3	0.887493	0.725335	0.872104	0.506195	0.392583	0.456387	475.502	0.8948	2.54609e-07	1.46095e-05
ENSG00000145220|LYAR	13.5274	11.7679	14.187	17.7276	19.6172	19.0307	2611.81	-0.495843	2.54555e-07	1.46095e-05
ENSG00000176946|THAP4	12.7268	12.7392	13.0414	15.9487	16.7925	16.2762	3485.96	-0.34532	2.58666e-07	1.48043e-05
ENSG00000138326|RPS24	876.481	888.672	880.357	1044.09	1092.32	1111.75	56179.8	-0.265447	2.64285e-07	1.5097e-05
ENSG00000138772|ANXA3	33.7719	33.3604	31.8222	24.8589	25.7623	27.7973	4852.73	0.375106	2.72187e-07	1.55188e-05
ENSG00000100462|PRMT5	28.5999	30.1151	32.5583	41.2717	41.9358	38.8334	7429.95	-0.327467	2.77551e-07	1.57945e-05
ENSG00000247077|PGAM5	9.29611	9.80027	11.2334	14.8223	12.8234	14.7716	3160.94	-0.4803	2.78468e-07	1.58167e-05
ENSG00000138795|LEF1	1.40343	1.65187	2.38587	3.18284	3.55345	3.19444	549.455	-0.834356	2.87895e-07	1.63058e-05
ENSG00000074416|MGLL	8.37649	7.57413	7.20319	6.14109	5.8796	5.65503	2942.26	0.44802	2.89125e-07	1.6329e-05
ENSG00000205726|ITSN1	32.5136	32.5491	30.9067	26.7789	27.3318	23.718	13442.8	0.399983	2.9223e-07	1.64733e-05
ENSG00000109084|TMEM97	12.0058	11.1633	10.9342	14.6918	16.3344	15.0194	3384.4	-0.422417	2.93735e-07	1.6496e-05
ENSG00000174669|SLC29A2	0.350598	0.406549	0.377355	0.790017	1.11215	0.880734	158.2	-1.36072	2.93461e-07	1.6496e-05
ENSG00000205746|RP11-1212A22.1	7.94486	9.32991	7.4631	5.70734	6.45622	6.80511	3337.32	0.413551	3.07119e-07	1.71832e-05
ENSG00000081189|MEF2C	3.48282	3.18755	3.70156	5.45586	6.37386	4.18909	898.402	-0.684345	3.08806e-07	1.72453e-05
ENSG00000147162|OGT	29.5878	31.6342	27.8636	24.6335	26.283	24.8897	15540.6	0.346751	3.09545e-07	1.72544e-05
ENSG00000105989|WNT2	0.578077	0.795268	0.650092	0.357358	0.294851	0.28112	142.46	1.27575	3.13999e-07	1.74506e-05
ENSG00000139405|RITA1	15.8266	16.3834	15.8055	21.4984	20.2114	22.7986	3917.91	-0.400832	3.14232e-07	1.74506e-05
ENSG00000071282|LMCD1	15.2539	13.866	13.4053	10.2085	9.49157	11.0582	3505.47	0.455922	3.15124e-07	1.74678e-05
ENSG00000147003|TMEM27	1.36161	1.29482	1.11406	2.81368	3.26268	2.11915	329.146	-1.07994	3.22453e-07	1.7841e-05
ENSG00000177034|MTX3	6.55903	5.06679	5.11743	5.43747	5.18244	4.86432	749.208	1.01422	3.26698e-07	1.80425e-05
ENSG00000133740|E2F5	2.21251	2.0737	1.85823	3.1635	3.21838	3.70655	579.503	-0.771044	3.47689e-07	1.91664e-05
ENSG00000137834|SMAD6	16.3152	17.8061	15.8757	13.4027	13.2048	12.2559	5931.18	0.411439	3.49783e-07	1.92464e-05
ENSG00000239474|KLHL41	1.48014	1.82032	2.1948	3.43205	3.40678	3.16496	668.677	-0.831573	3.57132e-07	1.96147e-05
ENSG00000140836|ZFHX3	2.41239	2.28144	1.99542	1.55185	1.69518	1.33022	3029.47	0.565662	3.68997e-07	2.02293e-05
ENSG00000171130|ATP6V0E2	9.84079	10.2595	9.86124	14.0573	13.4749	14.1038	2395.98	-0.426369	3.72684e-07	2.0394e-05
ENSG00000178105|DDX10	7.8354	6.7273	8.00138	10.7045	10.5967	11.7904	2870.16	-0.525426	3.84022e-07	2.08999e-05
ENSG00000160211|G6PD	99.3937	127.624	124.347	91.1943	100.655	92.0074	21024.9	0.266723	3.83658e-07	2.08999e-05
ENSG00000167721|TSR1	14.5211	15.0152	14.424	18.3377	18.0515	18.0039	8169.51	-0.288819	3.87449e-07	2.10481e-05
ENSG00000130303|BST2	26.0579	24.2798	18.846	13.7351	15.6693	11.2171	1932.7	0.803046	3.96629e-07	2.15078e-05
ENSG00000163661|PTX3	51.34	46.5868	36.7679	28.7926	30.75	30.9399	7674.09	0.605379	3.99587e-07	2.1629e-05
ENSG00000115541|HSPE1	103.938	110.851	104.682	131.032	138.903	143.024	12661.7	-0.379948	4.14767e-07	2.24101e-05
ENSG00000169432|SCN9A	4.86855	4.62914	4.65316	3.89373	3.69251	3.55283	3974.16	0.390719	4.17375e-07	2.25104e-05
ENSG00000196372|ASB13	6.02227	5.48036	6.05737	8.16088	7.67422	8.54844	1901.57	-0.470064	4.28893e-07	2.309e-05
ENSG00000159131|GART	23.1569	22.6803	24.3199	28.2299	27.5074	30.8323	8120.27	-0.306331	4.35306e-07	2.33932e-05
ENSG00000175931|UBE2O	7.37135	6.94558	6.90584	9.55449	8.99198	8.85678	4223.64	-0.338562	4.51754e-07	2.42336e-05
ENSG00000082438|COBLL1	11.0769	10.0132	7.73538	7.35687	6.91667	6.26102	5892	0.53927	4.60431e-07	2.46549e-05
ENSG00000149136|SSRP1	33.8087	32.5321	34.3161	39.2814	43.1863	42.7303	11249.2	-0.278259	4.77318e-07	2.55135e-05
ENSG00000253731|PCDHGA6	0.667073	0.845302	0.930217	0.629529	0.722603	0.312565	308.855	0.920585	4.8113e-07	2.56714e-05
ENSG00000196696|PDXDC2P	5.93436	6.91478	5.19574	3.54023	4.38403	4.09089	1073.56	0.577671	4.871e-07	2.58976e-05
ENSG00000073712|FERMT2	59.1274	57.0226	58.2321	50.2421	49.5858	48.5651	18032.8	0.264008	4.87098e-07	2.58976e-05
ENSG00000170396|ZNF804A	2.43756	2.46814	2.44105	1.76356	1.75168	1.79991	1023.67	0.479648	4.91763e-07	2.60992e-05
ENSG00000223749|MIR503HG	21.5597	22.754	15.5693	9.3326	11.0587	11.8307	447.34	0.808405	5.15006e-07	2.72844e-05
ENSG00000206073|SERPINB4	0.135518	0.15191	0.068477	0.493066	0.623489	0.470629	55.4285	-2.21267	5.16949e-07	2.72907e-05
ENSG00000179431|FJX1	7.53219	7.02996	7.7904	10.8576	11.1993	9.83987	2216.82	-0.444704	5.16108e-07	2.72907e-05
ENSG00000118707|TGIF2	3.6753	3.77328	4.34394	5.88582	5.83583	7.05481	1619.43	-0.566025	5.30088e-07	2.79351e-05
ENSG00000180155|LYNX1	6.57294	6.25615	6.32367	3.98026	4.62491	4.64075	1142.27	1.24157	5.38763e-07	2.83423e-05
ENSG00000122786|CALD1	177.588	172.636	170.846	144.597	146.641	129.774	45549.7	0.438954	5.48838e-07	2.88179e-05
ENSG00000211445|GPX3	19.055	19.7791	19.0509	24.0517	28.103	26.9656	3555.96	-0.356103	5.50691e-07	2.88179e-05
ENSG00000117395|EBNA1BP2	54.0817	48.3463	53.5669	67.1844	66.5808	67.0037	7329.77	-0.332659	5.50412e-07	2.88179e-05
ENSG00000149100|EIF3M	28.1832	28.7134	28.6967	35.2747	34.3589	36.267	13065.4	-0.279325	5.54397e-07	2.89612e-05
ENSG00000130193|THEM6	3.4594	3.73528	4.18059	5.29766	6.13345	5.83974	1084.95	-0.585149	5.5851e-07	2.91252e-05
ENSG00000105472|CLEC11A	16.6085	16.9177	14.9236	13.3816	14.3764	12.7675	1943.44	0.595995	5.64681e-07	2.93448e-05
ENSG00000243742|RPLP0P2	1.11072	0.82691	0.986835	1.75674	1.89482	2.17641	197.025	-1.04802	5.64063e-07	2.93448e-05
ENSG00000100418|DESI1	14.4295	13.5314	13.8888	17.6264	17.4443	18.4663	5799.65	-0.315487	5.7442e-07	2.97991e-05
ENSG00000198720|ANKRD13B	2.80122	2.20139	2.12042	3.42937	3.68334	3.10871	750.277	-0.587386	5.75492e-07	2.98031e-05
ENSG00000155254|MARVELD1	17.0824	16.2126	16.3814	12.5264	13.2556	12.1297	4685.19	0.375463	5.96569e-07	3.07881e-05
ENSG00000154545|MAGED4	10.8764	11.0955	10.6866	8.45188	8.44352	8.26248	2257.38	0.389091	5.99054e-07	3.08632e-05
ENSG00000156709|AIFM1	39.8476	39.4441	43.2697	50.2474	51.9801	53.2867	10706.9	-0.322832	6.01712e-07	3.09468e-05
ENSG00000134531|EMP1	46.4706	46.3002	41.9931	31.7583	31.4346	33.349	12697.5	0.400696	6.10079e-07	3.13233e-05
ENSG00000138193|PLCE1	5.2053	5.65344	5.20386	4.70334	4.34055	4.22975	4338.75	0.321818	6.12657e-07	3.14018e-05
ENSG00000167656|LY6D	0.129035	0.537079	0.208106	1.22978	2.03304	2.38441	91.3733	-2.61425	6.24781e-07	3.19685e-05
ENSG00000183607|GKN2	6.36869	6.81821	5.65485	3.74807	3.80236	2.81806	431.754	0.875969	6.33201e-07	3.2234e-05
ENSG00000179593|ALOX15B	2.83232	2.73258	1.93496	1.33725	1.45431	1.33895	537.385	0.910073	6.32812e-07	3.2234e-05
ENSG00000171401|KRT13	1.41817	0.953816	1.46213	2.61393	2.58388	2.23028	286.12	-1.01122	6.31535e-07	3.2234e-05
ENSG00000185189|NRBP2	14.6176	15.6754	13.1554	10.0551	11.1166	11.0243	4360.66	0.42987	6.37102e-07	3.23776e-05
ENSG00000089006|SNX5	41.1507	42.6144	42.678	52.2627	51.859	50.5442	10246.7	-0.270312	6.46961e-07	3.28228e-05
ENSG00000113083|LOX	93.0859	90.4206	82.2135	64.3676	65.4567	59.1413	38184.5	0.485941	6.52216e-07	3.30335e-05
ENSG00000151693|ASAP2	18.6853	18.4553	15.7374	13.425	13.2514	12.929	10155.7	0.407399	6.6567e-07	3.36579e-05
ENSG00000013588|GPRC5A	23.9646	24.1379	24.8863	20.302	18.4428	20.93	15668.9	0.33389	7.20852e-07	3.63866e-05
ENSG00000119950|MXI1	2.99086	2.59543	2.12012	3.76525	4.02383	4.05422	818.57	-0.749657	7.29826e-07	3.67157e-05
ENSG00000160117|ANKLE1	0.463145	0.791121	0.491777	1.00037	1.07485	1.20911	198.425	-1.37534	7.29596e-07	3.67157e-05
ENSG00000129347|KRI1	9.50211	9.61149	8.84248	10.9133	12.0921	11.4688	3141.61	-0.326343	7.3455e-07	3.68914e-05
ENSG00000143867|OSR1	11.6811	12.4602	11.3021	9.39287	9.33512	8.98548	2268.86	0.414482	7.39193e-07	3.70624e-05
ENSG00000197603|C5orf42	3.67992	3.52957	3.50346	2.55944	3.08683	2.51178	3115.68	0.357499	7.53888e-07	3.7736e-05
ENSG00000134871|COL4A2	142.736	140.018	142.77	123.501	116.222	118.286	81987.4	0.265266	7.56901e-07	3.78236e-05
ENSG00000186603|HPDL	0.185491	0.243164	0.162609	0.805183	1.05275	0.604628	85.3627	-1.93757	7.79752e-07	3.89005e-05
ENSG00000198753|PLXNB3	4.27403	4.20364	4.32402	3.4083	3.555	3.31825	2058.85	0.386309	7.85284e-07	3.91113e-05
ENSG00000101220|C20orf27	16.6255	16.652	19.3864	22.8252	27.7059	28.2486	4040.17	-0.48728	7.87041e-07	3.91337e-05
ENSG00000130826|DKC1	19.6158	18.3201	18.8232	24.0951	24.3318	24.2773	5495.27	-0.312784	7.97176e-07	3.95719e-05
ENSG00000175662|TOM1L2	18.4821	17.2325	17.1001	13.2619	13.7737	13.0071	3563.4	0.424064	8.21362e-07	4.0705e-05
ENSG00000177409|SAMD9L	2.44909	2.47486	2.22196	1.55366	1.80808	1.40476	1055.75	0.620995	8.2595e-07	4.08647e-05
ENSG00000100596|SPTLC2	11.7546	11.3769	10.8767	9.31393	9.49369	9.19107	8841.68	0.304907	8.30944e-07	4.1044e-05
ENSG00000106617|PRKAG2	11.9178	11.1023	11.854	9.56953	9.84434	9.50217	2473.75	0.350231	8.49209e-07	4.18771e-05
ENSG00000163815|CLEC3B	5.39139	5.19731	4.54117	2.47887	1.73745	2.976	359.751	1.07528	8.52401e-07	4.19653e-05
ENSG00000111144|LTA4H	46.0383	67.1214	61.7507	85.4545	84.746	82.1942	17018.8	-0.369075	8.73182e-07	4.28475e-05
ENSG00000113645|WWC1	1.06891	0.936923	1.38292	2.04514	1.83195	2.06678	750.28	-0.996646	8.88111e-07	4.34808e-05
ENSG00000166250|CLMP	26.7942	26.8805	26.3366	22.3039	23.6494	21.3524	12702.3	0.297471	8.90447e-07	4.34808e-05
ENSG00000137877|SPTBN5	1.14869	1.15339	0.99184	0.547546	0.900017	0.62172	819.451	0.613501	8.8914e-07	4.34808e-05
ENSG00000107796|ACTA2	121.539	117.001	128.773	100.788	90.6705	103.523	14738.4	0.28654	9.20436e-07	4.4799e-05
ENSG00000113140|SPARC	442.713	418.474	400.124	354.114	340.059	328.439	144774	0.332799	9.24119e-07	4.49053e-05
ENSG00000197959|DNM3	0.225391	0.316361	0.148723	0.781	0.831035	0.552751	193.013	-1.03645	9.30594e-07	4.51466e-05
ENSG00000072163|LIMS2	6.58777	6.40318	6.07427	4.64501	4.03339	4.63116	1132.24	0.560783	9.36464e-07	4.53579e-05
ENSG00000061273|HDAC7	17.5645	16.6289	17.3377	13.2192	13.0153	13.6438	5654.68	0.502018	9.44017e-07	4.56499e-05
ENSG00000151208|DLG5	12.8572	12.0824	12.5037	10.4814	10.7498	10.138	8514.27	0.290017	9.48591e-07	4.57971e-05
ENSG00000182197|EXT1	15.8706	15.3408	15.3993	13.6377	13.0194	13.4996	12396.1	0.267964	9.56887e-07	4.61232e-05
ENSG00000174365|SNHG11	14.2371	11.9749	13.8018	23.1622	18.4685	23.1749	1740.79	-0.564211	9.74733e-07	4.68326e-05
ENSG00000128626|MRPS12	36.0019	35.7111	36.4715	44.245	50.6025	48.1871	4750.51	-0.366196	9.87593e-07	4.73744e-05
ENSG00000137857|DUOX1	0.732433	0.822861	0.812583	0.247813	0.293837	0.453559	266.341	1.1005	1.01675e-06	4.8617e-05
ENSG00000159167|STC1	4.06562	3.85743	4.33391	7.05523	7.44972	5.40567	2151.34	-0.647883	1.04818e-06	4.99602e-05
ENSG00000063046|EIF4B	157.24	155.999	162.004	188.263	200.906	203.483	63485.2	-0.44711	1.06313e-06	5.05925e-05
ENSG00000135972|MRPS9	15.9838	16.6521	17.9153	21.6473	23.7157	23.0278	3122.33	-0.387966	1.07572e-06	5.11104e-05
ENSG00000247626|MARS2	5.21518	5.33825	5.14183	6.96411	7.17324	7.50195	1920.44	-0.401513	1.08431e-06	5.14369e-05
ENSG00000144895|EIF2A	41.8801	44.239	38.9231	53.2327	56.3763	51.2692	9332.53	-0.282078	1.10127e-06	5.21588e-05
ENSG00000183775|KCTD16	1.32526	1.12274	1.14902	0.755378	0.830231	0.723143	1356.1	0.671998	1.11616e-06	5.27806e-05
ENSG00000158050|DUSP2	1.00062	0.638235	0.748417	1.72522	2.59219	1.93592	226.665	-1.28593	1.13077e-06	5.33872e-05
ENSG00000127946|HIP1	7.0835	7.20252	6.95034	5.49171	5.97174	4.90855	4801.38	0.415601	1.13465e-06	5.34856e-05
ENSG00000151414|NEK7	14.8662	16.8206	15.0581	12.291	12.579	11.687	5520.97	0.314028	1.14308e-06	5.37984e-05
ENSG00000108786|HSD17B1	1.15463	0.996411	0.86841	1.38743	1.89711	1.16899	247.499	-1.02559	1.18521e-06	5.56935e-05
ENSG00000167815|PRDX2	134.41	136.537	146.153	169.884	172.492	171.262	15757.1	-0.26872	1.19936e-06	5.62701e-05
ENSG00000164023|SGMS2	23.1122	22.4084	23.7399	16.905	20.7195	19.043	7516.47	0.305887	1.20707e-06	5.65435e-05
ENSG00000280800|CH507-513H4.6	364.431	335.655	408.473	282.228	263.903	301.055	27581.8	0.426578	1.23248e-06	5.74638e-05
ENSG00000185386|MAPK11	2.61327	2.65984	2.62513	1.78882	1.5177	1.64714	522.621	0.655829	1.23131e-06	5.74638e-05
ENSG00000140545|MFGE8	489.292	471.904	468.756	334.272	315.342	323.296	61088.1	0.557219	1.26882e-06	5.88829e-05
ENSG00000161896|IP6K3	8.22782	7.33624	7.08911	4.71631	5.17175	5.60897	1386.8	0.551766	1.28094e-06	5.90894e-05
ENSG00000240342|RPS2P5	460.786	462.103	476.815	539.921	593.89	561.447	44978	-0.275991	1.28096e-06	5.90894e-05
ENSG00000166963|MAP1A	11.0041	10.2317	9.84312	8.64965	7.89462	7.73317	9899.83	0.375577	1.28296e-06	5.90894e-05
ENSG00000105364|MRPL4	38.7965	34.0997	34.2944	49.487	46.5592	46.4798	6203.81	-0.377255	1.28177e-06	5.90894e-05
ENSG00000166582|CENPV	8.16287	7.99485	7.63297	10.1675	10.8583	11.4171	1181.94	-0.453822	1.31107e-06	6.0283e-05
ENSG00000160767|FAM189B	12.5396	12.0903	13.3949	15.6003	16.0469	15.9861	3688.34	-0.313223	1.32398e-06	6.069e-05
ENSG00000138640|FAM13A	6.65054	6.01362	5.74757	7.94686	8.51804	7.39349	2664.75	-0.398138	1.3232e-06	6.069e-05
ENSG00000197702|PARVA	38.8712	38.0638	37.2449	32.1722	30.0089	32.0673	15505.9	0.300961	1.36169e-06	6.21335e-05
ENSG00000104044|OCA2	1.75023	1.65063	2.24829	0.98052	1.16261	1.03796	473.394	0.843852	1.36107e-06	6.21335e-05
ENSG00000137269|LRRC1	15.8912	15.4866	14.1615	12.118	11.2661	10.968	3871.65	0.400547	1.40213e-06	6.38811e-05
ENSG00000174444|RPL4	785.974	782.928	822.169	992.718	1037.53	931.333	161945	-0.288111	1.41033e-06	6.4157e-05
ENSG00000189046|ALKBH2	5.6288	5.6776	5.61431	8.62899	9.58317	8.37578	737.582	-0.549612	1.42514e-06	6.47323e-05
ENSG00000143776|CDC42BPA	13.5087	12.7797	12.1308	10.6998	10.7983	9.84185	12497.7	0.336291	1.48548e-06	6.73709e-05
ENSG00000114268|PFKFB4	4.30785	4.61416	3.83098	6.49685	7.13823	5.99493	1567.03	-0.69948	1.50434e-06	6.81232e-05
ENSG00000112759|SLC29A1	5.91015	5.07065	6.15038	9.27089	8.65316	7.84971	1609.66	-0.549925	1.51147e-06	6.83426e-05
ENSG00000167468|GPX4	204.052	210.548	226.829	250.684	242.459	263.452	17256.9	-0.516872	1.5143e-06	6.83675e-05
ENSG00000154262|ABCA6	2.72358	2.75855	1.74566	1.17011	1.47669	1.29864	830.657	0.930525	1.5279e-06	6.88774e-05
ENSG00000073910|FRY	1.86078	1.67524	2.03709	1.3496	1.4476	1.4307	2142.17	0.438598	1.53217e-06	6.89662e-05
ENSG00000258588|TRIM6-TRIM34	0	0	0	1.03916	0.228107	0.368473	123.586	-6.75936	1.54995e-06	6.96617e-05
ENSG00000151131|C12orf45	5.61144	6.08167	7.00122	10.2393	11.4229	11.0225	606.381	-0.65577	1.5641e-06	7.01922e-05
ENSG00000091986|CCDC80	33.8086	34.1721	33.7002	26.4682	30.4261	24.3617	25601.9	0.424411	1.57629e-06	7.06332e-05
ENSG00000128567|PODXL	12.5961	12.0161	11.291	9.41165	8.46372	8.98111	2608.07	0.42311	1.58828e-06	7.1064e-05
ENSG00000140945|CDH13	5.0397	5.72543	5.47004	4.31978	4.2123	4.13726	3269.47	0.333006	1.60177e-06	7.14542e-05
ENSG00000117543|DPH5	15.987	17.5341	18.7334	23.4797	25.6093	24.5553	2591.67	-0.460464	1.59985e-06	7.14542e-05
ENSG00000172845|SP3	15.8499	13.8177	13.7447	10.5643	11.6684	10.5601	6539.3	0.358981	1.63859e-06	7.27712e-05
ENSG00000166228|PCBD1	49.1245	52.7888	56.1632	66.9421	66.5774	70.4446	6095.49	-0.362191	1.6383e-06	7.27712e-05
ENSG00000127415|IDUA	8.51748	9.10814	9.19546	5.73407	6.08095	7.88166	1384.4	0.568852	1.71461e-06	7.59222e-05
ENSG00000168615|ADAM9	218.878	222.025	205.024	173.146	185.863	165.738	74454.1	0.32971	1.7321e-06	7.65039e-05
ENSG00000234745|HLA-B	64.6742	60.9563	53.5549	44.9672	45.0528	45.984	7697.98	0.405495	1.73286e-06	7.65039e-05
ENSG00000110422|HIPK3	12.4684	12.1764	11.6106	10.0714	10.4482	9.3461	7983.76	0.308763	1.76501e-06	7.76942e-05
ENSG00000138039|LHCGR	1.49261	1.06257	0.847529	0.424566	0.476974	0.24069	207.338	1.55909	1.76946e-06	7.77757e-05
ENSG00000161091|MFSD12	28.2698	25.4335	29.1424	35.1161	33.6759	37.7857	5155.64	-0.368201	1.78358e-06	7.82813e-05
ENSG00000134602|STK26	8.76857	9.47278	8.62385	11.7369	12.6474	11.3448	3470.96	-0.41779	1.81328e-06	7.94684e-05
ENSG00000234851|RPL23AP42	310.564	324.44	318.714	397.673	394.267	410.772	18218	-0.273406	1.83887e-06	8.0472e-05
ENSG00000155158|TTC39B	2.02863	2.19512	2.17275	1.9366	1.89269	1.68782	1752.62	0.447632	1.85174e-06	8.0799e-05
ENSG00000172638|EFEMP2	51.9061	51.814	50.2917	41.2781	37.5226	37.503	6934.38	0.320335	1.86513e-06	8.12648e-05
ENSG00000254681|PKD1P5	5.22056	5.12558	4.67226	3.67599	3.71122	3.94741	4024.73	0.442163	1.90817e-06	8.28988e-05
ENSG00000169252|ADRB2	1.35625	1.25389	0.864503	0.614966	0.427282	0.48702	301.179	1.18893	1.91802e-06	8.3206e-05
ENSG00000187498|COL4A1	119.371	109.561	111.709	98.3438	90.1008	90.3841	69097	0.314297	1.93103e-06	8.36493e-05
ENSG00000161513|FDXR	22.9593	21.9442	23.4018	29.5065	31.1671	31.5905	4930.13	-0.355247	1.95868e-06	8.47242e-05
ENSG00000186184|POLR1D	49.1287	45.4418	50.7386	58.9414	64.7074	60.3628	8397.74	-0.325515	1.97126e-06	8.51453e-05
ENSG00000110429|FBXO3	7.16893	9.65582	7.65144	7.8289	7.08529	7.17699	2378.92	0.521386	2.00085e-06	8.62987e-05
ENSG00000162878|PKDCC	42.1124	45.6625	39.1899	29.0203	28.3655	28.7391	4755.53	0.510514	2.06862e-06	8.88378e-05
ENSG00000000971|CFH	19.6798	18.5168	16.8132	13.6374	16.6845	15.3017	6907.97	0.435624	2.06756e-06	8.88378e-05
ENSG00000173821|RNF213	9.43941	10.3491	10.5496	8.21418	7.34815	6.78239	14805.1	0.412603	2.0768e-06	8.90615e-05
ENSG00000171234|UGT2B7	10.4062	10.271	10.9445	11.4586	12.3807	11.6336	1469.82	-0.396253	2.10023e-06	8.99372e-05
ENSG00000140905|GCSH	34.2265	34.2839	36.4046	41.9645	45.6282	43.1402	6075.36	-0.28781	2.14427e-06	9.16923e-05
ENSG00000117676|RPS6KA1	10.5473	10.4489	11.1361	16.4169	13.0681	16.203	4023.51	-0.494172	2.14806e-06	9.17233e-05
ENSG00000166750|SLFN5	9.44481	9.7321	9.59125	8.12502	7.70832	7.33124	9288.09	0.322032	2.17357e-06	9.268e-05
ENSG00000123064|DDX54	14.107	14.8098	15.2859	19.1723	19.3067	17.7861	7429.94	-0.314157	2.24662e-06	9.53871e-05
ENSG00000244242|IFITM10	0.624008	0.659232	0.705773	1.46243	1.64052	1.54607	291.545	-0.917507	2.2426e-06	9.53871e-05
ENSG00000135318|NT5E	54.9184	55.2172	51.2461	44.8942	45.2071	41.5756	17763.5	0.331981	2.24443e-06	9.53871e-05
ENSG00000174827|PDZK1	13.8433	12.6064	15.3288	18.6987	17.8312	18.6285	3436.39	-0.397996	2.26845e-06	9.60417e-05
ENSG00000185238|PRMT3	7.39347	7.87762	7.56983	9.85239	10.8967	11.3436	2487.41	-0.430258	2.31086e-06	9.76993e-05
ENSG00000153822|KCNJ16	4.12917	5.0343	4.24011	3.61666	4.08123	2.83686	1398.68	0.532185	2.33319e-06	9.85039e-05
ENSG00000243244|STON1	9.08901	8.22087	7.11198	6.17124	5.51444	5.33832	3795.44	0.503392	2.35048e-06	9.90941e-05
ENSG00000114767|RRP9	16.909	15.2315	16.0872	20.6355	20.7259	22.105	3031.71	-0.382052	2.38156e-06	0.000100263
ENSG00000099821|POLRMT	17.0857	16.9262	19.3942	23.6279	23.0541	22.6019	7489.29	-0.356562	2.39964e-06	0.000100882
ENSG00000107551|RASSF4	18.7687	18.7967	18.9226	16.5959	15.9074	15.7881	6042.44	0.277053	2.41091e-06	0.000101214
ENSG00000123136|DDX39A	26.8233	23.8798	27.1141	33.3183	32.9969	33.2557	4216.44	-0.281874	2.4297e-06	0.00010186
ENSG00000138061|CYP1B1	17.9213	18.0566	17.0806	13.147	12.6027	12.125	7225.47	0.455663	2.52002e-06	0.000105499
ENSG00000060656|PTPRU	4.72856	4.40306	4.69493	5.99713	6.05664	5.48121	2707.23	-0.373755	2.61074e-06	0.000109144
ENSG00000173153|ESRRA	21.7078	22.4899	23.5462	28.5603	29.1486	29.2455	5761.24	-0.313067	2.66427e-06	0.000111227
ENSG00000178531|CTXN1	4.18246	4.13157	4.74617	6.19208	7.30076	7.15076	724.892	-0.599013	2.67041e-06	0.000111328
ENSG00000179409|GEMIN4	5.62296	5.32468	5.427	7.46899	6.71994	7.34167	2338.5	-0.537367	2.67808e-06	0.000111492
ENSG00000142453|CARM1	18.4648	19.8425	20.469	25.3633	23.9922	23.9864	6160.63	-0.350425	2.69375e-06	0.000111989
ENSG00000145246|ATP10D	6.03947	5.77853	5.29365	4.43635	4.20468	4.29149	3277.84	0.429439	2.70661e-06	0.000112368
ENSG00000163762|TM4SF18	3.04866	2.90532	3.19036	4.09525	4.27612	3.92849	1331.35	-0.421046	2.78977e-06	0.000115659
ENSG00000169594|BNC1	4.98043	4.8229	4.22195	3.16873	2.96462	3.66525	1796.72	0.568145	2.82125e-06	0.000116803
ENSG00000145675|PIK3R1	20.3385	19.7395	15.6917	13.5932	15.8864	13.7385	8364.75	0.447056	2.87626e-06	0.000118916
ENSG00000163811|WDR43	21.4847	21.5111	20.7556	25.5797	26.3523	27.3961	8302.59	-0.287083	2.88843e-06	0.000119254
ENSG00000144824|PHLDB2	27.4878	24.9689	26.5145	22.3672	23.5964	20.2595	13371.8	0.265711	2.91199e-06	0.000119896
ENSG00000122641|INHBA	3.72815	3.86615	3.54636	2.76607	3.3491	2.73474	1303.87	0.50099	2.91019e-06	0.000119896
ENSG00000250251|PKD1P6	6.36573	6.47154	6.18052	4.46271	4.43211	4.61473	1146.08	0.636317	2.93376e-06	0.000120573
ENSG00000112902|SEMA5A	3.11778	3.15712	3.17949	2.68329	2.22722	2.40381	3386.83	0.421933	2.9425e-06	0.000120654
ENSG00000182752|PAPPA	18.9794	18.7127	17.5249	15.2747	15.4741	13.7702	18888.6	0.346086	2.95905e-06	0.000121167
ENSG00000101825|MXRA5	2.95793	2.8017	2.23539	1.7048	1.92218	1.76156	2288.33	0.583901	2.99813e-06	0.0001226
ENSG00000280614|CH507-513H4.4	777.567	714.743	870.377	612.328	563.12	640.213	62767.9	0.400711	3.00608e-06	0.000122757
ENSG00000109107|ALDOC	10.3477	9.37373	10.0333	14.2831	14.7309	12.8768	2139.8	-0.472591	3.07037e-06	0.000125212
ENSG00000011028|MRC2	71.3471	67.8762	68.1584	60.3233	58.1547	56.7636	38760.9	0.266754	3.08139e-06	0.00012549
ENSG00000114631|PODXL2	2.15461	2.00003	1.92379	3.16869	3.42274	2.90883	575.95	-0.634062	3.10804e-06	0.000126404
ENSG00000005513|SOX8	0.370745	0.35422	0.20975	0.757519	0.726367	0.627708	171.194	-1.25522	3.14399e-06	0.000127692
ENSG00000186193|SAPCD2	1.35089	1.26967	1.46829	1.97409	2.63203	2.24515	701.775	-0.689931	3.1916e-06	0.000129311
ENSG00000171004|HS6ST2	0.024848	0.071768	0.050505	0.610603	0.61065	0.520229	61.723	-2.02193	3.32751e-06	0.000134598
ENSG00000105649|RAB3A	2.37398	2.05413	2.46853	4.50801	4.16781	3.47308	490.863	-0.784101	3.33308e-06	0.000134641
ENSG00000138767|CNOT6L	2.03362	1.68895	2.03142	1.66707	1.8905	2.55816	1006.99	1.0663	3.40892e-06	0.000137519
ENSG00000198242|RPL23A	239.57	244.496	245.351	284.343	312.216	308.72	42537	-0.275288	3.43424e-06	0.000138354
ENSG00000138759|FRAS1	3.84297	3.61897	3.56975	3.07952	3.10811	3.04395	5270.7	0.317986	3.55658e-06	0.00014309
ENSG00000213625|LEPROT	25.9396	25.7101	27.4169	21.4097	21.8153	20.5495	10450.1	0.269889	3.67823e-06	0.000147786
ENSG00000136026|CKAP4	152.109	153.524	158.075	138.056	128.709	125.043	45655	0.277775	3.76912e-06	0.000151032
ENSG00000136378|ADAMTS7	4.16335	4.47601	4.11381	3.32112	3.05054	3.37381	2010.91	0.415714	3.78369e-06	0.000151211
ENSG00000131368|MRPS25	14.6718	19.6951	17.3435	24.0299	22.0836	19.8892	5725.1	-0.504758	3.78061e-06	0.000151211
ENSG00000155011|DKK2	15.8418	17.6194	24.8614	27.9875	29.4908	25.1207	8648.29	-0.564164	3.79418e-06	0.000151428
ENSG00000117069|ST6GALNAC5	3.71243	4.34977	4.15997	2.42971	3.49588	2.86729	783.617	0.507058	3.82203e-06	0.000152337
ENSG00000110660|SLC35F2	4.7444	3.81201	4.42942	6.345	6.15493	7.76239	1722.53	-0.599999	3.8457e-06	0.000153001
ENSG00000213722|DDAH2	19.9674	20.5104	20.7875	17.3795	16.8099	18.4458	2793.29	0.440872	3.84892e-06	0.000153001
ENSG00000164056|SPRY1	2.59182	3.02908	3.36759	4.72703	4.29809	4.32266	438.359	-0.697714	4.02133e-06	0.000159643
ENSG00000253882|RP11-61L23.2	1.7992	2.17507	1.70149	3.29528	2.95406	2.87712	544.699	-0.681184	4.05366e-06	0.000160464
ENSG00000204628|GNB2L1	623.389	687.048	665.93	783.913	836.32	907.886	73096	-0.284656	4.05035e-06	0.000160464
ENSG00000141098|GFOD2	8.50216	7.50884	9.07984	11.1668	12.2952	11.7079	2868.82	-0.389214	4.05811e-06	0.000160464
ENSG00000087842|PIR	10.4688	9.75011	10.8537	7.3209	8.18799	7.77984	1257.85	0.444576	4.06833e-06	0.000160656
ENSG00000275464|CH507-9B2.5	5.50764	4.6297	5.28946	6.71526	7.26541	6.95321	2010.16	-0.41602	4.13842e-06	0.000163209
ENSG00000100814|CCNB1IP1	15.7944	17.31	16.653	24.0039	28.0919	27.0561	2777.72	-0.480782	4.16335e-06	0.000163976
ENSG00000136826|KLF4	65.8949	71.3622	54.0821	32.9403	33.3563	33.8538	11426.6	0.511293	4.22701e-06	0.000166264
ENSG00000144354|CDCA7	2.11169	2.86074	2.63704	3.68289	4.36663	3.96108	862.87	-0.652527	4.30597e-06	0.000169148
ENSG00000013563|DNASE1L1	15.3053	13.6497	15.0351	15.2864	13.5696	14.5312	3424.33	0.636074	4.36562e-06	0.000171266
ENSG00000104368|PLAT	51.5322	49.1042	44.3254	41.7674	38.4832	40.9474	11647.2	0.482579	4.45669e-06	0.00017461
ENSG00000138363|ATIC	35.294	35.7877	39.7417	45.121	46.4997	46.5514	9178.57	-0.293736	4.49795e-06	0.000175767
ENSG00000259529|RP11-468E2.4	4.76807	7.57434	5.38633	7.4852	5.3215	3.96944	1455.08	2.94686	4.49561e-06	0.000175767
ENSG00000003989|SLC7A2	2.1415	1.91571	1.80601	2.63241	2.62962	2.73927	1217.35	-0.518757	4.60394e-06	0.00017944
ENSG00000170962|PDGFD	6.21045	5.54921	5.09619	4.43626	3.85446	4.0672	1950.74	0.49218	4.73061e-06	0.000184137
ENSG00000113552|GNPDA1	24.2038	22.5918	24.0512	28.0671	28.1821	32.9626	6652.26	-0.298874	4.7397e-06	0.000184251
ENSG00000137628|DDX60	2.25549	2.64877	2.94772	1.73204	1.83396	1.29429	1351.7	0.746532	4.7709e-06	0.000185224
ENSG00000186298|PPP1CC	57.9632	58.3417	58.237	62.501	65.372	66.0049	14416.6	-0.296706	4.93626e-06	0.0001909
ENSG00000180992|MRPL14	59.4527	58.8024	64.703	77.0102	79.8687	75.6087	6706.25	-0.292306	4.96452e-06	0.000191746
ENSG00000128050|PAICS	31.7732	27.128	29.3865	30.118	42.8725	28.1351	14741.6	-0.373144	5.02272e-06	0.000193744
ENSG00000149591|TAGLN	210.948	205.686	230.265	179.743	171.17	182.954	19024.6	0.350552	5.0965e-06	0.000196084
ENSG00000162614|NEXN	10.4738	10.2376	8.48795	6.94579	8.24078	5.98778	2576.53	0.553329	5.16206e-06	0.000198352
ENSG00000162191|UBXN1	40.936	42.4894	48.5455	50.132	49.7791	55.4665	5706.62	-0.293217	5.17412e-06	0.00019856
ENSG00000188677|PARVB	4.87139	5.33121	5.36348	6.98234	6.52968	6.15898	3008.51	-0.354302	5.20295e-06	0.000199156
ENSG00000179041|RRS1	12.6252	13.6524	13.2491	16.5636	17.2346	17.0804	2654.02	-0.333539	5.29587e-06	0.000202454
ENSG00000110060|PUS3	4.2859	4.724	4.36217	5.94586	6.67143	5.94713	935.578	-0.503282	5.38997e-06	0.000205788
ENSG00000278845|MRPL45	21.1339	23.0958	24.3491	30.7064	30.3118	29.4827	4727.42	-0.36642	5.43849e-06	0.000207376
ENSG00000154144|TBRG1	11.0151	11.3225	9.88439	9.34149	9.32559	8.92081	3479.93	0.359718	5.47786e-06	0.000208612
ENSG00000013288|MAN2B2	17.8045	18.7056	17.1534	14.7162	14.6292	15.6618	9729.17	0.270441	5.61706e-06	0.000213641
ENSG00000174705|SH3PXD2B	12.9199	12.8715	12.8371	10.9851	10.4948	11.0996	9416.74	0.276981	5.67788e-06	0.00021568
ENSG00000169507|SLC38A11	3.13261	3.1336	1.85961	1.80734	1.80345	1.17752	297.706	1.31472	5.7084e-06	0.000216565
ENSG00000118965|WDR35	1.95665	1.77514	2.12852	2.77084	2.77479	2.44071	1496.96	-0.484232	5.72179e-06	0.000216798
ENSG00000111859|NEDD9	19.4435	20.557	20.7467	17.0951	15.9385	16.7291	8542.54	0.296831	5.752e-06	0.000217667
ENSG00000152104|PTPN14	9.66479	9.23476	8.90186	7.99488	7.7298	7.20535	9869.87	0.33698	5.85611e-06	0.000221048
ENSG00000162434|JAK1	47.1306	47.2632	43.5245	38.1246	38.6246	39.0331	22069.3	0.277133	5.99601e-06	0.000225759
ENSG00000106628|POLD2	35.8636	37.545	37.6805	48.4562	47.4795	46.0464	6732.36	-0.290136	6.05791e-06	0.000227803
ENSG00000164116|GUCY1A3	6.36323	6.67261	5.73717	4.67601	4.17221	4.00787	1324.2	0.54229	6.07681e-06	0.000228227
ENSG00000071054|MAP4K4	59.5385	49.5961	53.3065	40.5841	43.6511	43.5036	26962.9	0.316512	6.19156e-06	0.000232245
ENSG00000104408|EIF3E	172.469	181.493	169.994	209.667	226.663	208.999	29381.1	-0.286937	6.27808e-06	0.000235196
ENSG00000181218|HIST3H2A	13.1939	10.1641	12.3486	16.9926	19.2389	16.9546	1346.21	-0.552047	6.48266e-06	0.000242254
ENSG00000205339|IPO7	42.9187	44.2794	42.7827	52.1597	56.5408	50.7493	31252.9	-0.269583	6.64154e-06	0.000247882
ENSG00000150403|TMCO3	42.8093	41.8216	42.135	40.5286	37.6223	37.4222	11390.3	0.269523	6.85565e-06	0.000255554
ENSG00000144029|MRPS5	37.5155	39.6661	38.6209	44.1614	44.6378	47.6444	6749.11	-0.300031	6.98414e-06	0.00026002
ENSG00000169946|ZFPM2	2.45242	2.3818	2.27776	1.77847	1.61529	1.78029	823.334	0.580872	7.03025e-06	0.000261412
ENSG00000206149|HERC2P9	8.70615	8.43553	8.10071	6.94904	6.65965	5.59219	2230.88	0.401232	7.33441e-06	0.000272383
ENSG00000186174|BCL9L	18.4696	17.62	16.2673	14.6219	13.0874	14.4949	10826.9	0.265192	7.97442e-06	0.000295054
ENSG00000175455|CCDC14	14.4754	14.5201	12.9467	11.9249	13.4886	10.5478	4209.44	0.416369	8.06265e-06	0.000297001
ENSG00000275131|CH17-472G23.4	4.75355	5.41603	4.11646	3.31912	3.39785	3.22765	2369.17	0.514446	8.06673e-06	0.000297001
ENSG00000133895|MEN1	11.4879	10.5121	13.6409	12.3632	12.2654	10.7778	2858.03	-0.479365	8.10343e-06	0.000297985
ENSG00000281181|CH507-513H4.3	1572.05	1453.2	1777.37	1277.75	1153.45	1297.62	128219	0.386108	8.15151e-06	0.000299385
ENSG00000132330|SCLY	3.13709	3.22496	3.97732	3.85061	6.41356	5.46956	959.746	-0.763459	8.20727e-06	0.000301064
ENSG00000234155|RP11-30P6.6	2.27167	1.98208	1.99096	3.12492	3.0634	3.31619	708.119	-0.57113	8.52909e-06	0.000312486
ENSG00000210196|MT-TP	148.039	151.032	141.158	215.239	201.149	200.289	1124.67	-0.449678	8.66579e-06	0.000317107
ENSG00000185338|SOCS1	4.25568	6.50266	5.6979	3.41551	2.82913	2.57185	543.635	0.905659	8.67925e-06	0.000317211
ENSG00000177707|PVRL3	17.3301	18.8734	18.9136	13.8376	15.4482	14.4596	5495.1	0.36219	8.78491e-06	0.000320291
ENSG00000086504|MRPL28	57.875	58.3849	59.4108	71.2391	72.4793	71.3333	6213.5	-0.304621	8.81011e-06	0.000320429
ENSG00000204262|COL5A2	97.2622	92.3611	87.864	79.7577	77.9636	72.3387	59297	0.381398	8.83194e-06	0.000320444
ENSG00000171735|CAMTA1	30.9097	30.6834	32.8828	41.045	40.9723	47.3363	2109.9	-0.367968	8.83025e-06	0.000320444
ENSG00000198355|PIM3	7.18666	6.73916	6.67515	10.13	8.43184	9.08111	1879.05	-0.442428	8.94869e-06	0.000324287
ENSG00000104936|DMPK	10.5923	11.6911	9.42978	6.68174	7.81254	8.12572	2031.18	0.487587	8.99146e-06	0.000325443
ENSG00000136235|GPNMB	7.88887	7.2825	9.46155	11.7967	10.6616	14.1363	2830.49	-0.588074	9.02456e-06	0.000326246
ENSG00000137513|NARS2	5.49416	6.19698	5.74991	8.06018	7.61547	8.75966	1759.15	-0.457027	9.08508e-06	0.000328038
ENSG00000243646|IL10RB	24.0979	24.8407	24.6555	21.9418	19.9082	20.0721	4300.45	0.317499	9.12514e-06	0.000328692
ENSG00000223764|RP11-54O7.3	5.33478	5.42233	4.30983	3.44634	4.03363	3.47994	1828.54	0.536825	9.23679e-06	0.000331915
ENSG00000173660|UQCRH	166.632	173.572	187.622	212.159	221.057	225.29	13116.9	-0.284095	9.52137e-06	0.000341731
ENSG00000137876|RSL24D1	31.2948	30.6566	29.415	39.5009	41.771	39.64	6420.78	-0.328767	9.98638e-06	0.000357562
ENSG00000114270|COL7A1	7.68841	7.90313	7.16614	5.19279	6.068	5.61018	5586.81	0.410612	1.03831e-05	0.000370437
ENSG00000128059|PPAT	7.56084	7.68699	8.15492	9.95707	10.5356	9.9321	3368.12	-0.348133	1.04166e-05	0.000371191
ENSG00000075240|GRAMD4	1.93209	1.68638	2.0494	2.61372	2.73279	2.65362	926.712	-0.473395	1.04301e-05	0.00037123
ENSG00000184428|TOP1MT	13.3051	11.9737	11.8132	15.6501	15.8708	16.9697	2735.75	-0.339006	1.05601e-05	0.000374588
ENSG00000172986|GXYLT2	2.68739	2.71708	2.82141	3.72022	3.89362	3.58522	1080.9	-0.422736	1.0562e-05	0.000374588
ENSG00000162783|IER5	10.5587	10.3762	10.7291	9.51274	8.59645	8.42667	4069.28	0.339029	1.06338e-05	0.000376242
ENSG00000077684|JADE1	7.72167	7.51849	8.25127	7.26885	6.51427	6.7977	3572.36	0.341563	1.07542e-05	0.000380053
ENSG00000278948|RP5-1039K5.12	3.64201	3.89969	2.98635	2.62185	2.93455	2.73411	57.4259	-4.34377	1.08157e-05	0.000381328
ENSG00000187243|MAGED4B	11.0575	11.0926	10.9923	8.57054	8.61793	8.39868	2336.97	0.409144	1.08078e-05	0.000381328
ENSG00000234741|GAS5	193.346	192.581	193.067	234.466	258.96	278.199	14976.3	-0.333797	1.08671e-05	0.000382687
ENSG00000168679|SLC16A4	31.9586	34.2552	32.5433	28.1537	28.1454	32.9005	6328.78	0.287979	1.09671e-05	0.000385757
ENSG00000124614|RPS10	667.083	683.729	699.556	789.097	864.46	878.587	51456.5	-0.273579	1.155e-05	0.000405783
ENSG00000182979|MTA1	25.004	21.235	22.8602	26.1455	27.9238	27.9484	5781.82	-0.277674	1.17967e-05	0.000413963
ENSG00000148459|PDSS1	4.61541	5.62808	5.63103	7.91031	8.87281	7.46054	1097.63	-0.585004	1.19397e-05	0.000418492
ENSG00000164182|NDUFAF2	28.4742	28.1362	28.5357	35.9581	37.3066	35.0172	2325.84	-0.321592	1.20948e-05	0.000423432
ENSG00000177200|CHD9	7.00316	6.31781	6.06736	5.50294	5.36287	4.97483	5143.58	0.327247	1.21965e-05	0.000426494
ENSG00000178104|PDE4DIP	24.7162	26.2823	24.7622	20.8741	22.6636	20.5321	13633.4	0.289192	1.22877e-05	0.000429179
ENSG00000137331|IER3	21.418	20.2693	19.5967	28.4366	26.8161	32.5216	3135.61	-0.572748	1.23479e-05	0.000430279
ENSG00000128805|ARHGAP22	3.29258	3.46601	4.10455	4.38751	5.84632	5.96213	758.894	-0.51514	1.23871e-05	0.000431145
ENSG00000204856|FAM216A	4.85731	5.49869	4.87272	9.25313	8.35549	7.52183	1016.06	-0.709531	1.24277e-05	0.000432053
ENSG00000110700|RPS13	343.271	353.646	352.699	395.912	435.71	443.746	25988.5	-0.278958	1.24777e-05	0.000433289
ENSG00000148584|A1CF	0.508918	0.392862	0.305774	0.733273	0.806097	0.612565	327.094	-1.14808	1.24976e-05	0.000433478
ENSG00000172985|SH3RF3	3.25	3.23539	2.96136	2.36997	2.52917	2.44082	1695.07	0.390861	1.27186e-05	0.000440632
ENSG00000173726|TOMM20	42.2392	42.8978	42.0076	51.7961	55.7962	50.5744	16715.1	-0.288046	1.27576e-05	0.00044147
ENSG00000106366|SERPINE1	200.611	193.112	180.005	151.253	146.48	166.933	56684.5	0.339864	1.3303e-05	0.000458754
ENSG00000206538|VGLL3	4.85145	4.38538	4.21983	3.59522	3.44011	2.90252	4200.67	0.454485	1.36221e-05	0.000469218
ENSG00000255248|RP11-166D19.1	12.2342	12.7499	11.3592	9.77674	10.1116	9.38387	3116.12	0.336096	1.3721e-05	0.000472082
ENSG00000183722|LHFP	9.1007	8.49241	8.85638	7.23678	7.22694	6.98536	1756.2	0.340506	1.38112e-05	0.00047464
ENSG00000084092|NOA1	10.0887	10.1388	12.0059	14.1677	13.7009	15.0249	4431.78	-0.388634	1.3847e-05	0.000475325
ENSG00000134294|SLC38A2	80.4075	82.8941	73.5205	65.4587	71.1118	66.5543	32206.8	0.290083	1.38907e-05	0.000476278
ENSG00000169093|ASMTL	11.337	11.8756	11.8467	16.4632	14.6038	13.9013	2623.78	-0.403321	1.39803e-05	0.000478802
ENSG00000112837|TBX18	7.8809	8.37089	7.63877	6.20813	7.29985	5.74508	3038.51	0.326739	1.40091e-05	0.00047924
ENSG00000130821|SLC6A8	17.1041	17.3901	18.6436	23.0399	24.094	23.2383	6675.18	-0.375903	1.45598e-05	0.000496992
ENSG00000175906|ARL4D	4.53314	4.25353	4.51832	2.98053	3.24212	3.23955	644.857	0.513835	1.47879e-05	0.000504154
ENSG00000005243|COPZ2	18.6311	19.9523	18.4393	15.2573	13.5347	14.4973	1371.01	0.439573	1.51047e-05	0.000514366
ENSG00000183840|GPR39	3.70637	3.46167	3.30912	1.91849	2.25605	2.83335	815.805	0.74746	1.5307e-05	0.000520074
ENSG00000112715|VEGFA	23.7593	27.339	25.9039	33.0312	31.8722	30.4135	6566.86	-0.331155	1.54946e-05	0.00052585
ENSG00000105671|DDX49	24.5008	20.2284	24.2935	29.0577	31.511	29.1814	4618.33	-0.344376	1.60381e-05	0.000543405
ENSG00000086712|TXLNG	6.87814	6.55672	6.67941	9.09384	8.5402	8.27655	3530.99	-0.315602	1.60482e-05	0.000543405
ENSG00000163930|BAP1	18.2889	18.0267	18.4146	20.5052	20.0695	23.0321	6256.45	-0.435981	1.60784e-05	0.000543813
ENSG00000090263|MRPS33	16.9568	14.6003	16.463	16.1457	19.4053	18.5792	2546.62	-0.442318	1.62547e-05	0.000549156
ENSG00000132718|SYT11	8.07637	7.8354	7.66165	6.64194	6.55222	6.56799	3946.1	0.284983	1.62923e-05	0.000549805
ENSG00000065970|FOXJ2	3.82998	4.13908	3.70687	2.88569	2.95697	3.17944	1912.9	0.37949	1.63805e-05	0.000552158
ENSG00000103126|AXIN1	11.0569	10.7067	11.7577	13.9325	13.4926	14.5598	4364.08	-0.281268	1.65651e-05	0.000557753
ENSG00000268621|AC006262.5	0.9377	1.08449	0.510201	2.42389	2.02448	3.20298	92.1935	-1.5362	1.69488e-05	0.000570031
ENSG00000197249|SERPINA1	87.4422	94.0346	112.438	151.795	139.241	152.675	18770	-0.633765	1.73238e-05	0.000580039
ENSG00000197712|FAM114A1	24.3732	24.6515	22.9969	19.8372	19.9434	17.2857	8295.59	0.345853	1.7573e-05	0.000587723
ENSG00000111752|PHC1	3.69921	4.62395	4.26832	3.70113	3.83189	3.35672	1340.8	0.485617	1.78001e-05	0.000594653
ENSG00000123975|CKS2	45.2614	45.7157	47.0719	53.8331	60.9502	58.4741	3458.84	-0.312038	1.82552e-05	0.000606498
ENSG00000149328|GLB1L2	0.107626	0.230272	0.227284	0.462168	0.595672	0.571819	122.35	-1.5151	1.82429e-05	0.000606498
ENSG00000181381|DDX60L	6.3098	7.27524	7.1358	5.81945	6.26754	4.81455	2424.51	0.611757	1.82965e-05	0.000607171
ENSG00000104897|SF3A2	15.3607	14.9376	15.9172	20.4447	21.7478	20.9008	2824.47	-0.345009	1.83858e-05	0.000608787
ENSG00000101542|CDH20	1.71981	1.5072	1.29781	1.05222	0.988153	0.966048	464.166	0.626665	1.86788e-05	0.000617803
ENSG00000183580|FBXL7	4.37059	4.84554	4.2013	3.13687	3.46641	3.44733	1847.37	0.432753	1.88147e-05	0.000621612
ENSG00000143643|TTC13	7.55396	7.27425	7.49619	9.82444	8.55025	9.21996	2524.95	-0.327248	1.90239e-05	0.000627829
ENSG00000109846|CRYAB	9.40529	9.27439	8.59853	7.20582	6.1789	6.56868	770.43	0.512082	1.91407e-05	0.000630988
ENSG00000198431|TXNRD1	173.179	167.841	163.175	139.037	141.455	144.41	57698	0.279974	1.94988e-05	0.000641383
ENSG00000173621|LRFN4	5.48004	6.41209	5.96219	8.10514	7.35857	7.85064	1367.8	-0.456964	1.95942e-05	0.000643814
ENSG00000156802|ATAD2	9.01942	9.49033	8.70561	7.51138	7.69784	6.85523	4709.29	0.352446	1.99845e-05	0.000655916
ENSG00000101384|JAG1	12.7742	13.4906	11.7201	9.86586	9.66501	10.6725	6735.86	0.358068	2.00559e-05	0.000657538
ENSG00000134318|ROCK2	10.5102	10.363	10.0711	8.92609	9.12496	8.43857	8320.83	0.265944	2.01096e-05	0.00065858
ENSG00000115828|QPCT	9.28679	9.36551	9.14179	8.53209	7.62259	6.65441	1453.49	0.401276	2.03347e-05	0.000665224
ENSG00000112159|MDN1	3.72455	3.48979	3.49443	4.67554	4.3973	4.31	7671.41	-0.289446	2.06414e-05	0.000673784
ENSG00000169851|PCDH7	19.0398	19.201	17.0499	16.5438	15.6673	15.4119	8932.66	0.32325	2.06314e-05	0.000673784
ENSG00000145817|YIPF5	52.1401	51.5179	49.6633	42.356	44.373	43.8502	14473.7	0.31809	2.08533e-05	0.000678726
ENSG00000171813|PWWP2B	3.73391	3.32695	3.79629	4.90411	5.30298	5.17571	1105.89	-0.44055	2.08608e-05	0.000678726
ENSG00000120594|PLXDC2	0.80493	1.09378	0.837026	0.625861	0.651415	0.573753	1001.37	0.591229	2.0934e-05	0.000680365
ENSG00000243302|RP11-274B21.2	4.55695	3.80232	4.17874	2.70631	2.69011	3.0544	387.596	0.64271	2.13903e-05	0.000694442
ENSG00000132561|MATN2	42.2376	38.4935	39.2708	34.9112	32.9748	29.9762	12978.3	0.314928	2.15914e-05	0.000700212
ENSG00000223802|CERS1	0.201451	0.28384	0.271314	0.770981	0.651758	0.546685	98.6463	-1.53308	2.18588e-05	0.000708116
ENSG00000262903|RP11-235E17.6	2.2033	1.8452	2.42116	0.562642	1.01794	0.684502	109.607	1.37583	2.19282e-05	0.000709598
ENSG00000176532|PRR15	9.22634	8.80687	9.47903	6.76992	8.01513	7.0927	1147.76	0.442268	2.23395e-05	0.000722124
ENSG00000169184|MN1	2.83255	2.84524	2.13274	1.76228	1.92475	1.78816	1718.91	0.568208	2.24434e-05	0.000724701
ENSG00000007376|RPUSD1	13.1689	13.6397	14.8242	18.0729	17.5202	19.1448	2490.23	-0.340749	2.24948e-05	0.000725578
ENSG00000118515|SGK1	33.4637	33.9735	31.563	24.549	25.3835	26.622	6651.27	0.285955	2.26511e-05	0.000729833
ENSG00000260412|RP11-438B23.2	0.605228	0.591997	0.606982	0.380975	0.227143	0.280418	328.172	1.00521	2.28033e-05	0.000733949
ENSG00000103653|CSK	14.2637	13.3773	13.5752	16.4974	17.3846	19.0577	4108.94	-0.340834	2.28489e-05	0.000734177
ENSG00000155640|C10orf12	2.77639	2.9197	2.43625	2.70211	2.4664	2.32153	136.479	2.22553	2.28595e-05	0.000734177
ENSG00000171517|LPAR3	2.94346	2.70603	3.02013	4.54564	5.37078	5.23908	686.186	-0.66187	2.32734e-05	0.00074593
ENSG00000237172|B3GNT9	5.74384	5.21598	5.08168	3.88882	4.24425	4.09338	1426.45	0.396149	2.32753e-05	0.00074593
ENSG00000179832|MROH1	8.4935	9.22573	7.72337	6.59933	6.3571	7.00287	3206.45	0.44607	2.35556e-05	0.000754105
ENSG00000204568|MRPS18B	20.4146	21.0792	22.5809	26.0957	28.0934	26.8808	3780.49	-0.312977	2.36555e-05	0.000756497
ENSG00000167136|ENDOG	3.61906	3.23385	4.55984	6.55313	6.37612	5.27985	722.299	-0.566578	2.41125e-05	0.000767828
ENSG00000130725|UBE2M	34.3043	34.1301	34.7564	45.1105	40.0611	44.6133	5988.01	-0.297766	2.45191e-05	0.000779946
ENSG00000165092|ALDH1A1	105.891	108.291	105.175	87.1931	94.1221	77.8507	21351.7	0.329847	2.50262e-05	0.000795233
ENSG00000156502|SUPV3L1	10.987	12.3251	11.9938	15.1379	15.0803	15.4996	3440.71	-0.334424	2.52676e-05	0.000801593
ENSG00000100196|KDELR3	37.2739	34.9575	33.3438	28.1164	29.1743	28.635	5415.44	0.320339	2.52799e-05	0.000801593
ENSG00000272601|RP11-155G14.5	0.222836	0.74682	0.94286	0.254236	2.62624	2.16861	119.695	-1.51495	2.57022e-05	0.000813261
ENSG00000178031|ADAMTSL1	5.13957	4.98049	4.835	4.17744	4.5224	4.13306	3136.07	0.383257	2.58926e-05	0.000818421
ENSG00000198892|SHISA4	9.09243	8.36941	9.26738	6.78968	6.71259	6.89071	1043.73	0.423909	2.61358e-05	0.000825235
ENSG00000113361|CDH6	5.88798	6.08319	6.2441	4.85833	4.955	4.79184	3921.94	0.321245	2.63286e-05	0.000829758
ENSG00000091622|PITPNM3	0.94597	0.505609	0.74139	0.41017	0.37005	0.265576	360.532	1.1389	2.63345e-05	0.000829758
ENSG00000169902|TPST1	19.825	19.7923	18.166	17.3224	15.7783	15.1998	3528.08	0.332758	2.67506e-05	0.000841981
ENSG00000116675|DNAJC6	0.932851	0.739558	0.929233	1.33539	1.36454	1.31288	586.298	-0.554085	2.76825e-05	0.000868576
ENSG00000169992|NLGN2	14.6488	14.2916	13.9053	11.5103	12.7607	11.4689	5140.21	0.329937	2.77795e-05	0.000870705
ENSG00000166016|ABTB2	17.626	17.0964	18.5165	13.7349	12.7103	15.7474	8016.3	0.380267	2.78104e-05	0.000870764
ENSG00000115602|IL1RL1	5.55796	5.49203	6.60599	7.365	6.68099	7.39846	2336.19	-0.42836	2.78616e-05	0.000871453
ENSG00000164877|MICALL2	10.5434	11.2635	8.98856	7.41988	7.86556	6.99206	2424.63	0.403208	2.79682e-05	0.000873876
ENSG00000254726|MEX3A	1.50252	1.22405	1.71518	2.22682	2.47531	2.32795	963.511	-0.80561	2.83009e-05	0.000883349
ENSG00000187240|DYNC2H1	2.46649	2.53999	2.35746	3.22088	3.29731	2.98637	3878.43	-0.309305	2.83979e-05	0.000885453
ENSG00000179051|RCC2	11.5624	11.1261	11.1338	14.5788	15.1562	14.9217	4970.69	-0.301457	2.87727e-05	0.000896204
ENSG00000073756|PTGS2	10.1561	10.6509	8.03918	7.29117	7.28204	7.52318	3494.45	0.491666	2.88145e-05	0.000896574
ENSG00000163050|ADCK3	3.33103	2.33149	3.67078	4.71504	5.64699	5.67231	1383.72	-0.597533	2.94311e-05	0.000911966
ENSG00000113971|NPHP3	6.50021	6.95742	5.81429	5.48949	4.69472	4.36311	2276.55	0.393129	2.95264e-05	0.000913032
ENSG00000138395|CDK15	0.55046	1.12129	0.865619	0.764167	0.880006	1.00679	171.083	1.05068	2.96576e-05	0.000916142
ENSG00000147394|ZNF185	1.82198	1.72432	1.97737	1.46612	1.38059	1.46781	656.034	0.497486	2.98278e-05	0.000919501
ENSG00000113580|NR3C1	15.9642	15.044	13.8358	12.8405	11.8784	12.0803	5507.72	0.72313	2.99568e-05	0.000922529
ENSG00000063660|GPC1	58.5317	59.8505	56.0527	50.8578	49.3997	49.6927	19775.4	0.272266	3.02608e-05	0.000929976
ENSG00000143669|LYST	1.5554	1.81987	2.00468	1.40076	1.50554	1.70997	1904.02	0.358671	3.04035e-05	0.000933403
ENSG00000180891|CUEDC1	11.7518	13.6316	13.3758	9.61607	10.2302	9.98067	3361.35	0.356471	3.0555e-05	0.000937092
ENSG00000132688|NES	0.756086	0.568071	0.712406	1.37702	1.34155	0.938833	542.232	-0.799142	3.13524e-05	0.000960566
ENSG00000171861|RNMTL1	6.76516	6.8142	6.68199	7.74055	8.57197	8.19778	1394.17	-0.702096	3.19369e-05	0.000976473
ENSG00000140465|CYP1A1	0.261677	0.355763	0.458936	0.715074	1.1458	1.01068	171.222	-1.32125	3.25156e-05	0.000992602
ENSG00000155366|RHOC	386.761	380.265	404.255	371.752	359.435	387.616	34682.5	0.294602	3.25307e-05	0.000992602
ENSG00000164818|DNAAF5	8.92205	8.99853	8.72587	11.7243	10.9063	11.2775	3433.41	-0.286833	3.3008e-05	0.00100512
ENSG00000031081|ARHGAP31	2.9922	2.79582	2.55523	2.22061	2.15075	2.02203	2368.11	0.412763	3.29967e-05	0.00100512
ENSG00000004799|PDK4	26.6763	29.351	24.7663	32.3874	36.2594	37.6884	11478.2	-0.387262	3.3113e-05	0.00100729
ENSG00000141933|TPGS1	8.21003	8.2139	7.60794	10.1435	10.5239	10.4018	1026.05	-0.404505	3.36932e-05	0.00102286
ENSG00000214940|NPIPA8	3.54561	4.51836	4.70715	2.65444	2.31409	3.04193	457.972	0.595796	3.4044e-05	0.00103246
ENSG00000138685|FGF2	6.01793	6.165	5.65403	5.29453	4.94635	4.69839	2712.46	0.362002	3.50662e-05	0.00106024
ENSG00000140807|NKD1	0.707025	0.699599	1.13591	1.3414	1.63003	1.5056	922.393	-0.883523	3.51856e-05	0.0010626
ENSG00000129009|ISLR	4.72751	4.02499	3.60214	2.37231	2.6422	2.6496	751.614	0.60899	3.56423e-05	0.0010744
ENSG00000163702|IL17RC	5.97731	6.47262	5.42209	4.6097	4.27175	3.7373	961.553	0.667843	3.59229e-05	0.00108068
ENSG00000079462|PAFAH1B3	6.54401	6.42094	8.17386	10.2604	11.0675	10.6431	830.021	-0.603538	3.58992e-05	0.00108068
ENSG00000153317|ASAP1	31.1643	31.0376	29.0326	25.6743	24.4625	24.1677	15568.7	0.412884	3.61139e-05	0.00108534
ENSG00000138356|AOX1	31.0496	31.683	28.0437	23.9871	26.0282	24.0361	14104.1	0.340717	3.68029e-05	0.00110383
ENSG00000152270|PDE3B	0.878946	0.802491	0.879369	1.24834	1.19665	1.47104	684.685	-0.556008	3.70314e-05	0.00110735
ENSG00000151914|DST	41.0016	40.0144	35.7256	32.8003	32.2874	28.4695	55712.1	0.338935	3.69954e-05	0.00110735
ENSG00000035141|FAM136A	20.7829	18.8523	18.6035	23.6807	24.4684	23.4163	4001.98	-0.283495	3.7031e-05	0.00110735
ENSG00000185479|KRT6B	1.35198	1.20481	1.48433	0.71692	0.599528	0.845089	221.429	0.93273	3.73228e-05	0.00111495
ENSG00000131171|SH3BGRL	42.3013	43.0654	42.5302	36.6111	36.286	33.6257	7660.51	0.284536	3.74749e-05	0.00111838
ENSG00000147642|SYBU	1.0515	1.50228	1.68644	2.0372	2.32777	1.29757	368.306	-0.898538	3.76896e-05	0.00112367
ENSG00000177464|GPR4	0.64316	0.5357	0.477109	0.138187	0.274772	0.222403	119.855	1.32142	3.80025e-05	0.00113187
ENSG00000111364|DDX55	7.35061	7.76146	8.27168	9.51698	10.4381	9.08256	1926.55	-0.367766	3.86608e-05	0.00114938
ENSG00000197142|ACSL5	6.21701	6.57667	7.25948	8.39198	8.59753	8.50192	2646.04	-0.330953	3.89295e-05	0.00115603
ENSG00000133116|KL	1.64448	1.62324	1.69988	2.51033	2.46538	2.00614	882.573	-0.600806	3.91889e-05	0.00116258
ENSG00000100294|MCAT	9.19594	8.6272	10.4705	13.1071	12.9469	13.5888	1953.93	-0.451598	4.00856e-05	0.001188
ENSG00000125966|MMP24	1.78396	1.73826	1.92773	1.07859	1.10326	1.48103	521.834	0.626069	4.03725e-05	0.00119425
ENSG00000110427|KIAA1549L	1.29537	1.47207	1.59734	1.11077	0.977546	1.06444	1215.12	0.461742	4.03761e-05	0.00119425
ENSG00000187260|WDR86	1.31253	0.923221	1.1116	2.02446	2.65355	2.16338	296.752	-0.960972	4.07645e-05	0.00120217
ENSG00000269378|ITGB1P1	190.956	192.216	179.953	158.601	164.995	156.799	11379.1	0.263437	4.09165e-05	0.00120547
ENSG00000115221|ITGB6	3.85132	3.42633	3.86705	2.29418	2.03298	2.27402	652.704	0.50255	4.12666e-05	0.00121458
ENSG00000105270|CLIP3	7.10834	6.51927	6.35087	5.24614	5.18965	5.29064	2055.43	0.372642	4.15333e-05	0.00122123
ENSG00000182218|HHIPL1	1.54429	1.2909	1.28367	1.08105	1.03563	1.11181	883.063	0.443364	4.28773e-05	0.00125952
ENSG00000196730|DAPK1	9.72003	9.17463	9.8447	8.20951	8.09979	7.80378	4902.75	0.280817	4.51037e-05	0.00132362
ENSG00000239672|NME1	96.0087	91.9391	91.2977	108.661	116.051	123.189	10041.5	-0.324871	4.58173e-05	0.00134266
ENSG00000180953|ST20	2.6439	3.6175	3.12332	4.80862	4.62365	5.01602	375.615	-0.607409	4.58422e-05	0.00134266
ENSG00000183751|TBL3	6.09001	3.99606	4.96128	5.71612	5.09067	5.5758	2981.91	-0.29059	4.61401e-05	0.00135006
ENSG00000188522|FAM83G	5.78774	5.31111	5.93711	7.02467	7.31169	7.6001	3339.47	-0.357341	4.7297e-05	0.00138256
ENSG00000104689|TNFRSF10A	4.55132	4.86021	5.17859	7.07971	6.25343	6.32638	1546.7	-0.392075	4.74238e-05	0.00138396
ENSG00000282458|WASH5P	7.76089	7.32298	6.5476	5.39847	4.91249	4.70568	633.198	1.18658	4.74375e-05	0.00138396
ENSG00000185252|ZNF74	2.37097	1.96693	2.09619	2.70429	3.30029	3.37748	749.517	-0.540737	4.76276e-05	0.00138725
ENSG00000067900|ROCK1	9.76061	9.65078	9.22825	8.40464	8.9035	7.65101	8466.25	0.313991	4.79218e-05	0.0013918
ENSG00000152642|GPD1L	6.61276	5.84974	6.40819	7.6336	8.16541	7.96665	2890.63	-0.322086	4.79002e-05	0.0013918
ENSG00000152049|KCNE4	9.32788	7.9061	8.26484	6.65889	6.82852	6.23775	2544.8	0.387019	4.84074e-05	0.00140405
ENSG00000175105|ZNF654	3.32307	3.5128	3.39378	2.79456	3.10761	2.66649	1339.41	0.410127	4.84872e-05	0.001405
ENSG00000136261|BZW2	34.5255	37.528	37.3365	50.7296	49.7925	46.5183	7565.88	-0.305519	4.87631e-05	0.00141163
ENSG00000118257|NRP2	18.8969	16.2594	16.195	14.6052	13.4302	12.8083	5854.34	0.386657	4.93527e-05	0.00142732
ENSG00000204444|APOM	25.1587	27.5695	32.7201	38.7722	40.3433	38.1888	3975.64	-0.417003	4.9683e-05	0.00143548
ENSG00000175832|ETV4	1.9323	2.16143	2.14079	3.25312	3.24142	3.02208	528.028	-0.538157	5.04968e-05	0.00145619
ENSG00000105173|CCNE1	3.57574	3.57557	4.50393	5.15958	5.32008	5.26745	900.841	-0.476004	5.10661e-05	0.00146977
ENSG00000179958|DCTPP1	19.4196	20.6661	19.9176	24.2671	24.5789	24.5441	2782.38	-0.270761	5.13507e-05	0.00147513
ENSG00000188807|TMEM201	2.88559	2.39986	2.64022	4.26897	3.1615	3.83472	1176.69	-0.521379	5.22422e-05	0.0014993
ENSG00000151790|TDO2	49.0991	51.4479	53.1619	62.416	69.8384	61.0812	10302.1	-0.300073	5.24533e-05	0.00150367
ENSG00000153250|RBMS1	21.731	20.8938	19.8105	16.4148	17.9599	17.1142	5859.46	0.287388	5.34601e-05	0.00152985
ENSG00000080822|CLDND1	25.5176	23.9644	24.9407	23.0615	21.2392	21.8727	3444.27	-0.544275	5.3771e-05	0.00153728
ENSG00000221963|APOL6	4.59622	4.93614	4.80971	3.90112	4.16695	3.49958	4596.01	0.323611	5.41669e-05	0.00154712
ENSG00000121988|ZRANB3	1.26299	1.69509	1.82433	2.08508	2.80225	2.6581	698.196	-0.506492	5.42638e-05	0.00154841
ENSG00000151553|FAM160B1	5.47027	5.9803	5.80012	5.00772	4.47868	4.39538	3121.35	0.333507	5.46661e-05	0.00155544
ENSG00000204176|SYT15	3.76551	3.83291	3.59765	1.89766	1.99161	2.19309	821.451	0.600495	5.46613e-05	0.00155544
ENSG00000106066|CPVL	1.44071	1.26541	1.79554	2.81953	2.85595	2.22786	388.633	-0.768442	5.5231e-05	0.00156853
ENSG00000276550|HERC2P2	20.5557	20.9257	18.361	15.4024	16.9786	16.5077	8756.68	0.33558	5.53615e-05	0.00156989
ENSG00000147684|NDUFB9	146.901	142.314	160.15	174.694	176.614	189.783	9645.07	-0.436021	5.53838e-05	0.00156989
ENSG00000128510|CPA4	15.2054	14.0036	14.8417	11.3003	9.57117	11.9095	3597.4	0.406997	5.65621e-05	0.00160026
ENSG00000196793|ZNF239	1.64306	1.52736	1.25745	2.60884	2.35415	2.41298	404.922	-0.658749	5.66975e-05	0.00160153
ENSG00000182326|C1S	32.5904	30.8097	30.6494	26.4812	26.3627	26.7377	7173.06	0.284754	5.67139e-05	0.00160153
ENSG00000102393|GLA	40.9703	38.5643	43.557	48.3903	50.5594	52.7393	5564.65	-0.354467	5.68427e-05	0.00160365
ENSG00000124766|SOX4	7.00189	7.86506	7.76918	9.63312	9.81964	9.12623	5230.27	-0.300544	5.82767e-05	0.00163597
ENSG00000142102|ATHL1	3.29449	3.51399	2.66824	1.74477	2.13794	1.4698	710.888	0.763041	5.81918e-05	0.00163597
ENSG00000257017|HP	0.560908	0.725395	0.616187	1.38018	1.55508	1.17496	148.665	-1.08922	5.83162e-05	0.00163597
ENSG00000119900|OGFRL1	15.9885	16.1868	14.5131	13.213	13.4169	11.5142	11831.2	0.320637	5.83147e-05	0.00163597
ENSG00000061918|GUCY1B3	4.74145	5.02823	4.24512	4.19681	3.45217	2.97937	1272.57	0.507658	5.91015e-05	0.0016549
ENSG00000106078|COBL	1.74531	1.65849	1.95534	2.65706	2.37755	2.45813	1114.61	-0.443498	5.92746e-05	0.0016551
ENSG00000234797|RPS3AP6	62.5418	64.2493	57.4794	74.123	78.6056	80.1683	6098.81	-0.301455	5.91796e-05	0.0016551
ENSG00000171502|COL24A1	0.997241	0.999172	1.09801	1.49734	1.60884	1.42718	852.586	-0.482703	5.9256e-05	0.0016551
ENSG00000101158|NELFCD	22.2949	23.2472	21.3881	25.3142	27.7795	28.7139	5187.45	-0.34278	5.94898e-05	0.00165956
ENSG00000165124|SVEP1	3.47967	3.32041	3.53119	3.02455	2.84136	2.80888	3758.8	0.285662	6.03375e-05	0.00168008
ENSG00000129354|AP1M2	1.12536	0.414866	1.12844	1.35498	1.45324	1.34023	145.607	-1.22182	6.16923e-05	0.00171461
ENSG00000144711|IQSEC1	6.2035	6.05801	6.00598	5.4127	5.31114	5.00184	2582.28	0.289685	6.18451e-05	0.00171726
ENSG00000168824|NSG1	0.807259	0.707588	0.722723	0.263824	0.269159	0.169508	142.953	1.01429	6.22903e-05	0.00172642
ENSG00000223459|TCAF1P1	11.5814	13.1707	11.147	9.01394	10.4834	8.80938	2374.61	0.376365	6.36732e-05	0.00176149
ENSG00000134532|SOX5	1.60627	1.77818	1.61134	1.32327	1.47032	1.43212	714.997	0.652934	6.40476e-05	0.00176858
ENSG00000129911|KLF16	6.57595	6.85901	7.11299	8.37026	9.2043	9.85461	2216.4	-0.384777	6.41495e-05	0.00176976
ENSG00000160200|CBS	14.1352	12.6908	11.4998	16.8716	18.3946	17.9426	3068.16	-0.329985	6.42234e-05	0.00177016
ENSG00000204186|ZDBF2	1.81978	1.87662	1.55416	1.29349	1.44073	1.25657	1622.84	0.456093	6.49686e-05	0.00178741
ENSG00000138119|MYOF	53.3331	53.7228	47.6231	44.1428	42.3791	41.768	30323.1	0.289205	6.54359e-05	0.00179697
ENSG00000140350|ANP32A	36.181	38.7608	33.7752	47.7745	47.0114	44.5586	9160.19	-0.383018	6.53991e-05	0.00179697
ENSG00000167515|TRAPPC2L	18.3906	16.0126	17.3137	20.5753	19.8413	22.6612	2216.41	-0.359242	6.77691e-05	0.00185763
ENSG00000123095|BHLHE41	3.35617	3.46331	3.36094	4.08085	4.09115	3.89253	1354.76	-0.341987	6.87273e-05	0.00188217
ENSG00000159023|EPB41	8.55794	7.12782	11.0318	12.6749	13.7811	11.6542	4041.71	-0.404754	6.98935e-05	0.00191236
ENSG00000236318|AC019117.1	0.418164	0.513135	0.313479	1.99382	1.5427	1.29177	66.8716	-1.65294	7.03426e-05	0.00192114
ENSG00000106804|C5	2.05699	2.34352	2.17888	2.60112	3.2456	3.52102	1317.29	-0.51798	7.10772e-05	0.00193943
ENSG00000110244|APOA4	0.242489	0.244154	0.059163	0.739305	1.01883	0.667731	72.8169	-2.08547	7.22466e-05	0.00196775
ENSG00000197601|FAR1	17.8899	20.1739	17.594	15.4279	15.8437	14.7158	8863.26	0.288843	7.37873e-05	0.00200061
ENSG00000149485|FADS1	36.9694	35.281	31.4001	25.9691	26.5785	26.9985	12718.6	0.348841	7.41919e-05	0.00200976
ENSG00000270885|RASL10B	5.54982	5.16861	5.01182	6.95445	6.51605	7.3699	2013.27	-0.382368	7.48393e-05	0.00202181
ENSG00000151640|DPYSL4	1.429	1.57225	1.96232	2.52125	2.3954	2.23645	501.415	-0.520834	7.54608e-05	0.00203309
ENSG00000122694|GLIPR2	7.83582	8.30604	7.92309	6.7588	5.95113	6.39007	1387.17	0.353025	7.6365e-05	0.00205561
ENSG00000142910|TINAGL1	11.7997	11.6017	12.103	8.91463	9.05633	10.3291	2362.88	0.366779	7.65994e-05	0.00205821
ENSG00000105220|GPI	93.7802	102.436	100.63	128.575	134.9	135.853	31012.1	-0.31741	7.65964e-05	0.00205821
ENSG00000054654|SYNE2	4.67089	4.82945	4.55929	3.81443	4.21693	3.73444	8191.12	0.33155	7.87564e-05	0.0021089
ENSG00000136161|RCBTB2	3.35533	3.066	3.60938	2.1438	2.66517	2.2433	915.789	0.534338	7.87017e-05	0.0021089
ENSG00000130768|SMPDL3B	0.488407	0.477391	0.521455	1.05615	0.966655	0.959128	136.534	-0.919785	7.87676e-05	0.0021089
ENSG00000113389|NPR3	0.809724	0.655007	0.770348	1.01528	1.05615	1.42345	377.772	-0.763268	8.07529e-05	0.00216012
ENSG00000114383|TUSC2	24.3209	26.9838	24.5008	29.3502	28.2153	29.9713	3896.48	-0.340321	8.20913e-05	0.00219005
ENSG00000027001|MIPEP	10.5666	9.93051	11.0639	12.4943	13.2484	13.2742	2764.85	-0.276403	8.31306e-05	0.00221383
ENSG00000166819|PLIN1	0.240724	0.286101	0.311781	0.63445	0.522394	0.599976	133.845	-0.983681	8.4028e-05	0.00223376
ENSG00000172336|POP7	17.8534	16.5511	20.9617	26.9137	23.7979	25.3583	2119.75	-0.436443	8.43289e-05	0.00223977
ENSG00000128791|TWSG1	68.1427	65.9211	65.494	51.0017	54.6657	52.3926	20795.4	0.374101	8.4724e-05	0.00224827
ENSG00000198513|ATL1	2.71734	2.69982	2.69828	1.9467	1.8659	1.92951	634.55	0.495329	8.5334e-05	0.00226245
ENSG00000104833|TUBB4A	0.697859	0.443606	0.493127	1.27738	0.982929	1.32699	193.292	-0.946277	8.56973e-05	0.00227007
ENSG00000168243|GNG4	0.683134	0.888326	0.63627	1.34472	0.943752	1.01028	408.344	-0.646235	8.5969e-05	0.00227525
ENSG00000106484|MEST	42.3449	38.9779	32.1381	32.0329	30.3318	27.8272	8312.01	0.374076	8.60895e-05	0.00227643
ENSG00000105676|ARMC6	10.9488	10.2259	9.63529	12.412	13.0271	13.649	2734.97	-0.335757	8.62721e-05	0.00227924
ENSG00000171444|MCC	5.17815	4.9128	4.48223	3.66251	4.0238	3.55861	2405.91	0.565498	8.63717e-05	0.00227986
ENSG00000197782|ZNF780A	2.88867	2.73669	2.64712	2.3721	2.32537	2.52053	542.59	0.754879	8.66923e-05	0.00228631
ENSG00000075420|FNDC3B	34.1619	32.8336	31.4753	29.2422	28.7292	25.8923	17736	0.284746	8.69574e-05	0.00228927
ENSG00000277586|NEFL	6.97892	6.94814	6.98166	9.5448	9.72664	9.33166	3243.7	-0.611826	8.71478e-05	0.00229226
ENSG00000197044|ZNF441	2.69062	3.24383	2.68174	2.03949	2.02607	2.20611	1076.59	0.407673	8.79669e-05	0.00230772
ENSG00000136270|TBRG4	32.404	30.6586	34.3892	37.4915	39.737	39.0598	6970.21	-0.31557	8.80901e-05	0.00230893
ENSG00000198198|SZT2	5.2842	4.68459	4.12619	4.07931	3.7521	3.9789	3060.12	0.309363	8.85124e-05	0.00231797
ENSG00000163618|CADPS	2.19814	2.62166	2.37509	1.79485	1.65954	1.73979	923.757	0.531292	8.88727e-05	0.00232334
ENSG00000138660|AP1AR	11.6929	11.2798	11.0332	12.8988	12.4251	14.2813	3400.95	-0.345784	8.93534e-05	0.00233387
ENSG00000156471|PTDSS1	23.1799	23.7938	24.7976	27.6762	28.4733	30.2214	7814.05	-0.272601	8.96521e-05	0.00233795
ENSG00000160072|ATAD3B	14.1124	13.1927	13.7475	16.9646	17.2316	17.8261	4201.24	-0.282227	8.96659e-05	0.00233795
ENSG00000250337|LINC01021	1.99541	2.35702	1.56039	4.11859	3.32149	3.47479	216.603	-0.941411	9.08206e-05	0.00236394
ENSG00000177150|FAM210A	8.45479	13.7257	12.1532	10.9997	9.28511	17.8659	2078.91	-0.515925	9.23008e-05	0.00239777
ENSG00000160049|DFFA	14.8518	14.8662	15.3534	19.2771	18.8088	18.731	8391.94	-0.282492	9.23604e-05	0.00239777
ENSG00000185716|C16orf52	8.68142	8.26453	7.8104	6.03097	6.67494	7.12579	2010.43	0.351069	9.24655e-05	0.00239841
ENSG00000148218|ALAD	14.2292	12.8256	13.2352	10.7788	11.7494	10.0203	3901.29	0.331586	9.27586e-05	0.00240393
ENSG00000108176|DNAJC12	3.15964	3.23622	4.69297	5.96263	7.36657	5.64039	540.42	-0.77598	9.28688e-05	0.00240471
ENSG00000104231|ZFAND1	13.4062	14.4186	12.2021	13.4525	17.9915	16.1778	2091.99	-0.311912	9.35854e-05	0.00241908
ENSG00000103888|CEMIP	2.69857	2.397	2.419	2.00826	1.47975	1.94138	1526.27	0.521598	9.44773e-05	0.00243792
ENSG00000265190|ANXA8	0.828341	0.611932	0.419215	0.096978	0.393007	0.205649	75.6503	1.71018	9.51596e-05	0.0024513
ENSG00000158246|FAM46B	6.10636	5.84044	5.64425	4.18583	4.93818	3.96588	1247.84	0.46826	9.54913e-05	0.00245773
ENSG00000281490|CICP14	3.24814	3.16781	2.7907	1.99913	2.03651	2.44267	700.926	0.543746	9.61349e-05	0.00247005
ENSG00000198542|ITGBL1	11.294	11.0982	11.3267	7.00005	7.88416	8.15737	2444.11	0.525672	9.63628e-05	0.00247378
ENSG00000177335|C8orf31	5.05323	5.69418	4.74359	2.89479	2.70779	2.2368	348.164	0.816822	9.6858e-05	0.00248436
ENSG00000145824|CXCL14	0.808631	0.98198	0.968827	1.55207	1.84055	1.48728	260.083	-0.76929	9.70531e-05	0.00248723
ENSG00000153767|GTF2E1	5.59159	5.74262	6.33279	7.72152	7.17914	7.21387	2071.39	-0.312287	9.84761e-05	0.00252155
ENSG00000160818|GPATCH4	16.6687	14.7503	16.4859	19.4298	19.3444	19.5678	3112.62	-0.334954	9.90113e-05	0.00253308
ENSG00000100154|TTC28	3.56902	3.80191	3.21616	2.99428	3.05811	2.75232	2871.26	0.309367	9.9982e-05	0.00255573
ENSG00000108797|CNTNAP1	2.62957	2.68688	2.42929	2.18492	1.93154	1.9129	1200.4	0.374975	0.000100235	0.00256002
ENSG00000102781|KATNAL1	6.58969	6.17511	5.04654	4.6626	5.69703	5.06229	3234.84	0.371857	0.000100412	0.00256236
ENSG00000155850|SLC26A2	3.37943	3.58476	3.10302	2.67266	2.83674	2.45965	2585.72	0.374342	0.000101266	0.00258193
ENSG00000105401|CDC37	156.611	154.364	151.632	174.426	168.199	175.371	21693.8	-0.361107	0.000102268	0.00260526
ENSG00000138688|KIAA1109	10.2028	11.254	11.2385	8.8635	8.67657	8.54705	11938.1	0.296755	0.000104429	0.00265355
ENSG00000162377|COA7	7.46218	6.722	6.52759	8.27038	8.48394	9.44979	2885.39	-0.353867	0.000105194	0.00267071
ENSG00000096968|JAK2	4.57417	4.31009	3.43329	3.01078	3.06679	3.27732	1680.4	0.395763	0.00010532	0.00267165
ENSG00000140511|HAPLN3	9.12501	9.22777	8.24216	5.40975	7.11623	5.10477	1671.07	0.536654	0.000106885	0.00270904
ENSG00000189001|SBSN	1.79163	1.40284	1.92286	0.944132	0.915565	1.11766	222.916	0.768617	0.000107156	0.00271363
ENSG00000102316|MAGED2	66.4672	68.4168	62.9773	53.2452	56.8684	55.2534	10500.8	0.322561	0.000107828	0.00272834
ENSG00000125170|DOK4	38.4477	36.4072	34.3412	31.0874	31.6906	30.8407	7947.69	0.284072	0.000107965	0.00272948
ENSG00000067798|NAV3	4.22133	3.52468	4.14269	3.07127	3.77069	3.90357	2301.29	0.513836	0.000108108	0.00273081
ENSG00000174672|BRSK2	0.446006	0.229499	0.260958	0.757806	0.603849	0.753222	155.4	-1.04865	0.000108463	0.00273747
ENSG00000162302|RPS6KA4	12.7437	14.0214	12.9072	10.9065	11.4494	11.8977	3666.85	0.274352	0.000109775	0.0027639
ENSG00000104356|POP1	6.35933	6.42833	5.78392	8.82259	8.0712	7.60526	3415.31	-0.319502	0.000111815	0.00280786
ENSG00000102271|KLHL4	6.80584	6.53816	6.12449	5.33076	5.32748	5.09135	3529.95	0.276158	0.000111998	0.00281009
ENSG00000171943|SRGAP2C	3.56724	3.33361	3.18654	2.86446	2.99685	2.69674	1952.12	0.286915	0.000114036	0.00284929
ENSG00000164402|SEPT8	8.62876	9.68539	8.82355	7.74992	7.36339	8.11606	3423.27	0.304706	0.000115791	0.00288832
ENSG00000214717|ZBED1	7.1323	6.98598	7.31379	7.28669	7.14765	6.91911	2123.16	0.787297	0.000117613	0.0029313
ENSG00000119943|PYROXD2	3.68455	4.0855	4.0625	3.09859	3.56935	2.70386	646.035	0.53319	0.000117893	0.00293584
ENSG00000160551|TAOK1	12.2857	12.5972	11.4014	10.4037	10.3768	9.2097	12611.4	0.263633	0.000120824	0.00300633
ENSG00000225329|LHFPL3-AS2	5.26281	4.41761	5.43479	8.61157	6.95621	6.58397	605.94	-0.60943	0.000121708	0.00302582
ENSG00000171451|DSEL	1.79248	2.13239	1.84012	1.4809	1.52721	1.44788	1718.35	0.393386	0.000122232	0.00303381
ENSG00000141052|MYOCD	0.523077	0.577771	0.436124	0.416496	0.40739	0.233508	327.124	0.729859	0.000122775	0.00304225
ENSG00000178773|CPNE7	16.9736	17.2529	14.159	10.2209	12.2122	11.0228	2254.22	0.502859	0.000123916	0.00306543
ENSG00000273151|RP11-449P15.2	0.973527	1.12494	1.23872	0.749784	0.674767	0.886405	550.144	0.591272	0.000126371	0.00311587
ENSG00000100767|PAPLN	3.58129	3.15059	3.87651	3.70777	3.0425	2.77032	1242.53	0.53247	0.000126755	0.00312276
ENSG00000173898|SPTBN2	1.92188	1.57366	2.01839	2.90939	2.44701	2.87859	1747.61	-0.513928	0.000127258	0.00313259
ENSG00000196507|TCEAL3	34.4745	34.0586	31.0549	27.8243	30.1423	27.2704	2945.02	0.375237	0.000127655	0.00313978
ENSG00000185070|FLRT2	5.04149	5.75723	6.05489	3.73956	5.68217	4.32662	6423.91	0.269952	0.00012906	0.00317172
ENSG00000282408|RP3-335E1.1	0.335551	0.420126	0.108945	1.83832	0.882947	1.04257	57.3197	-2.10579	0.000130869	0.00321354
ENSG00000119888|EPCAM	0.725579	0.730047	0.814341	1.29537	1.3162	1.31938	180.623	-0.769268	0.00013293	0.00325881
ENSG00000169247|SH3TC2	0.764749	0.803758	0.871377	0.285413	0.465752	0.326819	279.523	0.872096	0.000133378	0.0032671
ENSG00000018236|CNTN1	0.877339	0.961503	0.797175	0.412631	0.553518	0.382695	335.694	0.963123	0.000134779	0.00329874
ENSG00000163814|CDCP1	0.822705	0.688077	0.964289	1.23039	1.19954	1.50939	615.292	-0.515323	0.000135951	0.00332197
ENSG00000135624|CCT7	147.491	152.638	158.202	191.351	189.689	194.071	33315.9	-0.300239	0.000136306	0.00332793
ENSG00000174173|TRMT10C	13.0046	12.6058	14.2975	16.5911	18.4165	16.3158	2929.1	-0.32872	0.00013661	0.00333264
ENSG00000141543|EIF4A3	44.1225	43.2269	48.6657	55.2214	53.1766	60.3674	8745.23	-0.283391	0.000136961	0.00333848
ENSG00000138246|DNAJC13	13.5775	15.1445	12.3463	11.0195	11.4796	10.9154	9949.63	0.339057	0.000137265	0.00334139
ENSG00000105197|TIMM50	32.2047	27.1616	30.2842	33.4385	34.1783	37.67	5012.49	-0.263828	0.000137872	0.00334982
ENSG00000026036|RTEL1-TNFRSF6B	1.52063	2.66026	0.965955	1.55222	1.55418	1.68039	723.526	0.763762	0.000137874	0.00334982
ENSG00000071564|TCF3	17.0472	17.817	20.3689	21.9589	22.8781	20.3137	6294.22	-0.296979	0.000139561	0.00338807
ENSG00000165704|HPRT1	14.8107	13.948	13.5247	17.9392	18.5189	16.8913	2393.4	-0.308141	0.000139852	0.00339238
ENSG00000173230|GOLGB1	14.9477	15.7952	14.7882	12.0203	13.273	11.0811	13989.1	0.30729	0.000140669	0.00340942
ENSG00000091592|NLRP1	8.69268	10.4035	9.8623	8.36422	6.1985	7.5283	2007.57	0.429171	0.000141947	0.00343763
ENSG00000130299|GTPBP3	5.46651	4.51781	4.55719	5.35079	5.83584	5.65638	879.105	-0.514305	0.000142306	0.00344352
ENSG00000146083|RNF44	3.67175	3.21089	3.79906	5.10501	4.9288	4.2101	1365.62	-0.465475	0.000143321	0.00345654
ENSG00000011052|NME1-NME2	65.5361	66.6281	65.744	88.5287	95.6188	104.022	5359.04	-0.598437	0.000143415	0.00345654
ENSG00000178896|EXOSC4	20.4918	22.7623	25.2847	28.4451	32.0803	29.0304	2259.91	-0.34828	0.000143612	0.00345836
ENSG00000126749|EMG1	10.3481	10.1126	10.9307	11.3324	12.6866	11.7584	3800.24	-0.295128	0.000144374	0.00347392
ENSG00000174099|MSRB3	17.6261	17.7777	16.3996	14.033	14.4031	14.2319	6781.51	0.294008	0.000144761	0.00348042
ENSG00000108654|DDX5	201.083	198.891	185.491	181.833	171.07	171.707	45434.4	0.387045	0.000145088	0.0034827
ENSG00000162174|ASRGL1	2.82667	3.84116	3.38357	6.0159	6.0049	3.75708	749.864	-0.548318	0.000145822	0.0034975
ENSG00000143319|ISG20L2	12.5088	11.2378	12.5206	16.043	15.5941	13.813	3707.43	-0.313759	0.000146212	0.00350406
ENSG00000183023|SLC8A1	1.06227	1.23549	1.12753	1.08908	1.19668	1.10809	1553.81	0.689438	0.000146981	0.00351967
ENSG00000135744|AGT	12.5961	12.6772	14.463	18.0254	15.8789	17.635	3627.73	-0.353535	0.000147539	0.00352903
ENSG00000122420|PTGFR	5.87639	5.49787	4.19747	3.67624	4.05877	3.52007	2006.83	0.526238	0.000147936	0.00353405
ENSG00000121769|FABP3	1.42949	0.829926	1.77404	2.96145	3.47494	3.94728	167.889	-1.23613	0.00014987	0.00357741
ENSG00000114126|TFDP2	3.8685	4.20615	3.92161	5.18454	4.86993	5.03792	2641.64	-0.384998	0.000151647	0.00361299
ENSG00000255717|SNHG1	33.2452	34.635	28.94	43.5222	42.6118	48.3116	2451.93	-0.591396	0.0001522	0.00362146
ENSG00000084623|EIF3I	124.323	131.685	147.607	165.44	160.941	174.43	21931.7	-0.267391	0.000153364	0.00364338
ENSG00000183426|NPIPA1	8.82998	7.81305	7.46314	5.5361	5.0205	5.9819	2202.46	0.484253	0.000153527	0.00364434
ENSG00000100591|AHSA1	76.8069	79.6961	83.5522	96.6388	97.6781	98.7731	12370.1	-0.340549	0.000155584	0.00368441
ENSG00000251095|RP11-115D19.1	1.66138	1.26082	1.48572	2.86682	2.85636	2.65045	366.544	-0.789635	0.000155956	0.00369031
ENSG00000167615|LENG8	37.0708	37.2279	28.8883	24.7138	22.5205	22.6716	8497.51	0.3951	0.000156285	0.00369517
ENSG00000213965|NUDT19	3.80551	4.38873	4.69526	5.79244	5.67827	5.6409	1538.1	-0.39098	0.000158689	0.00374608
ENSG00000233024|RP11-1212A22.4	9.83308	9.52951	8.53244	7.0529	7.45665	7.76335	1203.54	0.362057	0.000160193	0.00377862
ENSG00000071655|MBD3	20.8349	19.177	23.018	23.4536	21.4019	22.6264	5404.49	-0.622372	0.000160775	0.00378936
ENSG00000148803|FUOM	15.9825	15.9343	14.7261	18.6365	21.9076	22.5329	1299.22	-0.393128	0.000163865	0.00385611
ENSG00000173210|ABLIM3	12.1625	12.568	12.4781	10.1875	11.523	10.5651	3866.1	0.312527	0.000164703	0.00387279
ENSG00000170989|S1PR1	5.69349	5.34247	4.98008	3.24113	4.42659	3.89996	1335.99	0.486346	0.000167269	0.00392696
ENSG00000185361|TNFAIP8L1	1.73284	1.86822	1.78629	2.27694	2.37929	2.59756	816.923	-0.424079	0.000169564	0.00397772
ENSG00000184675|AMER1	0.959869	1.05038	0.938247	1.2964	1.46746	1.28321	1026	-0.413459	0.000170287	0.00398842
ENSG00000261685|RP11-401P9.4	0.290045	0.335022	0.556082	0.796391	0.949557	0.787169	223.84	-1.03334	0.000171018	0.00400068
ENSG00000139722|VPS37B	8.54647	8.75808	8.66865	10.9762	10.6755	9.93398	2930.23	-0.294014	0.000172088	0.00402116
ENSG00000146802|TMEM168	2.66668	2.52352	2.22837	1.7671	2.16037	2.66327	1507.69	0.353854	0.000172235	0.00402146
ENSG00000162929|KIAA1841	3.3279	3.6565	3.41296	2.72695	2.65205	2.26339	1225.1	0.408499	0.000172682	0.00402875
ENSG00000126249|PDCD2L	2.79556	3.48791	3.16724	4.93418	4.36805	5.80914	497.49	-0.645142	0.000173165	0.00403688
ENSG00000099624|ATP5D	70.3224	80.9829	88.6032	98.3585	98.4731	93.2519	7484.27	-0.501167	0.000175262	0.00408259
ENSG00000169871|TRIM56	7.97364	7.77341	7.94264	6.34727	5.8844	6.10458	6994.47	0.323086	0.000180511	0.00419506
ENSG00000250571|GLI4	7.04423	7.38832	6.62011	5.77525	6.74681	6.17135	642.709	0.478187	0.000185101	0.00429506
ENSG00000267257|RP11-1151B14.4	0.619566	0.722795	0.610455	0.465564	0.333023	0.294437	239.536	0.781102	0.000185565	0.00430203
ENSG00000099860|GADD45B	15.2846	13.5711	14.762	11.3212	10.5042	15.879	1697.69	0.389746	0.000186721	0.00431925
ENSG00000181924|COA4	53.523	52.8301	57.4742	67.1576	66.516	65.3418	5518.75	-0.305086	0.000192055	0.00443237
ENSG00000167699|GLOD4	21.3012	20.9544	20.106	22.5175	26.4504	25.1841	4474.46	-0.499199	0.000192558	0.00444054
ENSG00000106772|PRUNE2	2.57746	1.9816	1.87026	1.36032	1.12814	1.71253	1162.1	0.894346	0.000192944	0.00444259
ENSG00000136897|MRPL50	5.90538	5.92284	6.10379	7.15703	8.6856	7.41828	2397.43	-0.35873	0.000193092	0.00444259
ENSG00000141569|TRIM65	3.42322	2.94427	2.52508	3.64816	3.65746	3.73027	779.352	-0.62392	0.000193629	0.00445153
ENSG00000129038|LOXL1	17.7273	19.2336	17.7697	15.0267	14.3939	14.2484	3789.72	0.328186	0.000194976	0.00447221
ENSG00000185269|NOTUM	0.864945	0.950725	1.28754	1.52469	1.4931	1.70395	293.142	-0.714359	0.000194959	0.00447221
ENSG00000151883|PARP8	1.7827	2.80597	1.83295	2.85359	3.04295	2.30266	1061.34	-0.403147	0.000195849	0.00448879
ENSG00000138613|APH1B	4.59387	4.57937	4.30467	3.81224	3.28537	3.91372	1584.71	0.358683	0.000197925	0.00452785
ENSG00000197093|GAL3ST4	1.04251	1.19974	1.13769	0.660904	0.729943	0.478149	242.233	0.777132	0.00019846	0.00453474
ENSG00000184985|SORCS2	0.668612	0.836953	0.791914	0.632735	0.508069	0.455244	363.803	0.65887	0.000198907	0.00454148
ENSG00000160993|ALKBH4	2.99835	2.99185	2.87337	3.90257	3.98643	4.165	756.653	-0.392037	0.00020183	0.0046012
ENSG00000164615|CAMLG	15.2568	16.1575	17.1169	19.2589	20.3035	20.7366	4092.98	-0.277057	0.000202925	0.00462263
ENSG00000225733|FGD5-AS1	19.1714	18.1728	17.7617	14.5779	15.5822	14.4032	5035.92	0.345842	0.00020346	0.00463131
ENSG00000143248|RGS5	1.10593	1.02578	1.26231	1.37067	1.46939	1.38187	466.311	-0.599003	0.000204025	0.00464065
ENSG00000180229|HERC2P3	4.82636	5.68867	4.70379	3.85564	4.69969	3.3918	1239.79	0.418341	0.00020504	0.00466018
ENSG00000125656|CLPP	32.5384	31.8878	35.2061	42.1942	40.6728	42.6675	4089.4	-0.382461	0.000205873	0.00467558
ENSG00000149596|JPH2	1.53698	1.93576	1.26353	1.11369	0.924055	0.843789	553.865	0.719318	0.000206176	0.0046789
ENSG00000133316|WDR74	15.4129	18.0786	17.4022	18.2864	23.6583	24.4935	2234.9	-0.425708	0.00020787	0.00471377
ENSG00000168282|MGAT2	24.119	23.6729	18.583	18.5471	21.6745	18.2284	6087.88	0.277469	0.00020857	0.00472606
ENSG00000236039|AC019117.2	12.9027	12.3989	11.8446	7.40896	8.25542	8.60911	365.577	0.622769	0.000210996	0.00477019
ENSG00000145194|ECE2	2.71022	2.73044	3.47284	4.41004	4.58101	3.84385	681.103	-0.543917	0.000210878	0.00477019
ENSG00000197785|ATAD3A	16.7944	16.9703	18.2968	23.6897	20.8909	21.2781	4626.53	-0.315321	0.000213832	0.00482702
ENSG00000114113|RBP2	0.246447	0.199671	0.121733	0.53039	0.514697	0.85961	31.7587	-2.00693	0.000214627	0.00483768
ENSG00000001617|SEMA3F	0.67212	0.590502	0.694458	1.15885	1.08306	0.843365	296.388	-0.698802	0.000216901	0.00488158
ENSG00000197498|RPF2	11.016	11.713	11.2161	13.9402	14.3809	14.1941	2726.07	-0.266488	0.000217923	0.0049009
ENSG00000211452|DIO1	9.71068	9.62392	13.1852	15.3955	15.8909	14.6487	1965.22	-0.808105	0.000218292	0.0049055
ENSG00000172586|CHCHD1	22.7525	24.199	22.6937	28.0809	26.5083	31.1921	2385.07	-0.34477	0.000219381	0.00492258
ENSG00000172366|FAM195A	19.6394	17.8317	20.4496	24.724	24.5796	25.6346	2335.54	-0.322393	0.000219849	0.0049294
ENSG00000107282|APBA1	1.06788	0.836967	0.761416	0.602086	0.5822	0.537768	493.158	0.630697	0.000220157	0.00493261
ENSG00000205403|CFI	12.2256	14.1111	12.8799	16.8121	17.7815	15.6955	3104.81	-0.326891	0.000226599	0.00506555
ENSG00000214022|REPIN1	28.9404	27.5381	27.989	31.8081	33.4109	32.7523	3389.98	-0.593739	0.000228272	0.00509916
ENSG00000147676|MAL2	0.326127	0.240342	0.215996	0.710365	0.508063	0.475804	119.925	-1.1392	0.000228823	0.00510764
ENSG00000126088|UROD	53.901	58.3906	57.3033	67.2335	67.131	77.7289	7395.78	-0.302845	0.000232246	0.00517633
ENSG00000130511|SSBP4	14.2296	13.4365	13.0673	16.9206	17.6917	16.4902	2255.85	-0.31158	0.000234322	0.00521872
ENSG00000250067|YJEFN3	1.20376	1.43109	1.14107	1.11368	0.886652	1.03106	264.3	1.18007	0.000237345	0.00527426
ENSG00000180921|FAM83H	2.28106	2.36128	2.67329	3.71878	3.40203	2.89351	1669.46	-0.441202	0.000237305	0.00527426
ENSG00000052749|RRP12	9.71399	9.4905	11.1711	12.7853	11.1049	13.2564	4539.96	-0.376279	0.000240034	0.00533007
ENSG00000105939|ZC3HAV1	11.5125	12.1076	11.286	11.6726	10.5828	9.55594	6707.81	0.291634	0.000242282	0.00537104
ENSG00000113594|LIFR	4.50959	4.70553	4.35775	4.06343	3.89639	3.78251	2234.86	0.315552	0.000242597	0.00537104
ENSG00000120756|PLS1	4.59038	4.03844	4.39755	5.3957	5.02902	5.49367	1761.26	-0.300779	0.000243757	0.00539275
ENSG00000254122|PCDHGB7	3.11442	2.04184	2.52437	1.63965	1.79379	1.83845	908.207	0.544369	0.000248908	0.00550263
ENSG00000134245|WNT2B	1.46707	1.40201	1.46059	0.672056	0.938669	0.747218	327.372	0.914042	0.000255251	0.00562209
ENSG00000088899|RP5-1187M17.10	2.86566	2.81222	2.95568	2.21986	2.35921	2.32483	1129.88	0.378573	0.000256554	0.00564664
ENSG00000111305|GSG1	10.7924	10.5518	8.25411	6.92964	6.15985	7.24565	1203.25	0.503094	0.000265226	0.00582038
ENSG00000122779|TRIM24	4.10069	3.48677	3.19904	3.81362	4.80714	4.91952	2407.72	-0.273613	0.000267642	0.0058528
ENSG00000131844|MCCC2	18.4045	20.0362	21.415	25.1213	24.623	22.9308	7974.15	-0.280797	0.000267681	0.0058528
ENSG00000101049|SGK2	0.359245	0.506265	0.615414	1.02958	0.796042	1.01627	152.862	-0.858871	0.000271455	0.00592234
ENSG00000142684|ZNF593	10.8177	11.2912	13.1919	15.0639	15.2509	16.9223	2618.55	-0.37025	0.000271378	0.00592234
ENSG00000163960|UBXN7	4.73153	5.39323	4.90219	4.18218	4.56164	4.29083	4727.68	0.278145	0.000274725	0.0059816
ENSG00000146477|SLC22A3	11.9861	12.6695	11.4348	10.3668	10.4756	9.75964	3779.16	0.274949	0.00027477	0.0059816
ENSG00000148848|ADAM12	9.30863	7.94602	8.12094	7.41399	6.85123	6.32545	5553.76	0.300746	0.000275114	0.00598472
ENSG00000148516|ZEB1	13.8255	13.5001	11.056	10.3953	10.6308	9.55941	5897.05	0.430393	0.000277824	0.00603053
ENSG00000060642|PIGV	7.32548	8.1739	7.62934	7.1081	7.40368	7.95246	1045.97	0.360768	0.000285008	0.00618198
ENSG00000140854|KATNB1	3.79933	3.8242	3.64325	4.96663	5.98127	4.61027	1126.34	-0.463895	0.000292241	0.00632513
ENSG00000104722|NEFM	3.54361	3.55699	3.31162	5.39973	6.06951	5.69113	1034.15	0.680156	0.000293358	0.00634471
ENSG00000061656|SPAG4	4.06622	3.34943	3.64699	5.85294	5.57539	4.89111	468.384	-0.550172	0.00029386	0.00634967
ENSG00000131069|ACSS2	19.3636	21.315	20.0279	16.674	16.0735	18.8636	5146.24	0.371678	0.000294011	0.00634967
ENSG00000106031|HOXA13	2.0103	2.16079	2.00008	2.00506	2.05612	1.84336	774.272	0.461563	0.00029549	0.006377
ENSG00000153976|HS3ST3A1	2.16256	2.42399	2.22555	3.02255	2.83588	3.06858	648.267	-0.435215	0.000296191	0.00638752
ENSG00000181072|CHRM2	3.16039	2.12929	1.47524	1.59997	1.24287	1.07945	834.839	0.887094	0.000296805	0.00639617
ENSG00000171858|RPS21	219.086	226.243	226.808	246.225	303.663	288.4	10595.3	-0.293944	0.000306131	0.00658764
ENSG00000170581|STAT2	24.1777	27.9729	26.4732	22.3095	19.0895	18.3746	5400.45	0.375864	0.000307591	0.00660482
ENSG00000115761|NOL10	10.7095	11.5025	11.8829	13.0382	15.7826	14.5046	3404.29	-0.266308	0.000309115	0.00663279
ENSG00000162692|VCAM1	8.13984	9.13115	9.82887	6.61894	7.85888	6.65842	2616.09	0.380718	0.000309995	0.0066469
ENSG00000249992|TMEM158	0.918977	0.97216	1.32031	2.55586	1.4884	2.17555	297.838	-0.929596	0.000311048	0.00666472
ENSG00000225335|XXbac-B476C20.9	1.29445	1.70679	1.93237	1.78056	1.4981	1.63986	240.119	0.840143	0.000311502	0.00666966
ENSG00000160951|PTGER1	1.13861	0.83523	0.868962	0.346762	0.530085	0.443847	99.3319	1.15225	0.000312904	0.0066949
ENSG00000165516|KLHDC2	7.11474	7.75331	9.5	9.34482	8.97491	7.35778	2298.5	0.297097	0.000318964	0.00681482
ENSG00000175938|ORAI3	11.8378	10.478	10.7058	9.78536	9.25668	8.69357	1737.47	0.551537	0.000322426	0.00687406
ENSG00000122873|CISD1	10.9767	10.0463	11.0513	13.4712	14.2654	13.325	2832.55	-0.265134	0.000328177	0.00698175
ENSG00000034693|PEX3	17.6219	17.6	17.953	20.9045	22.4179	21.1106	3094.96	-0.271772	0.000329282	0.00700029
ENSG00000137752|CASP1	1.1739	1.25455	1.47461	0.887476	0.848271	0.769563	198.126	0.754123	0.00033346	0.00707315
ENSG00000151233|GXYLT1	5.61268	5.80159	5.48452	4.33807	5.14616	4.67253	2582.89	0.36693	0.000333408	0.00707315
ENSG00000168807|SNTB2	8.45162	8.60132	7.31228	6.63546	6.83178	6.25397	7282.9	0.304656	0.000334119	0.00707799
ENSG00000067208|EVI5	10.2977	9.59452	9.50331	8.23004	7.70199	7.12389	3827.37	0.322802	0.000339403	0.00716962
ENSG00000132554|RGS22	0.17401	0.099309	0.217922	0.818124	0.433332	0.756903	118.491	-1.44678	0.000342598	0.00722503
ENSG00000147251|DOCK11	6.37468	6.83286	5.99539	5.12577	5.54572	4.7249	3956.66	0.334247	0.00034503	0.00726797
ENSG00000130713|EXOSC2	7.27925	8.15259	7.64641	9.80515	9.99603	9.47613	1819.98	-0.290066	0.000346585	0.0072956
ENSG00000169813|HNRNPF	78.9888	76.3548	80.9578	88.4785	83.3666	90.9132	17627.3	-0.292557	0.000351795	0.00740006
ENSG00000198805|PNP	132.845	137.897	154.071	177.702	176.123	181.709	24333.3	-0.283989	0.000352899	0.00741286
ENSG00000197956|S100A6	714.713	703.7	642.459	542.595	618.273	605.404	43954	0.274073	0.000355972	0.00746694
ENSG00000198794|SCAMP5	11.1512	12.0826	12.7224	13.8726	13.4475	13.9522	2224.43	-0.353355	0.000358701	0.00751365
ENSG00000159166|LAD1	9.97104	8.40825	9.77702	12.6197	10.8844	12.976	2764.39	-0.340372	0.000358647	0.00751365
ENSG00000165801|ARHGEF40	3.37218	3.61861	3.34485	2.96463	2.64927	2.5794	1747.5	0.3222	0.000362419	0.00758621
ENSG00000137809|ITGA11	2.50551	2.01859	2.20395	1.72602	1.76276	1.72358	1261.86	0.417163	0.000363036	0.00759381
ENSG00000213347|MXD3	3.36376	3.66861	3.31721	1.90327	2.36478	3.01284	1365.74	-0.514878	0.000366756	0.00766628
ENSG00000114942|EEF1B2	370.337	369.327	399.325	457.843	484.47	477.837	38422.9	-0.266098	0.000367754	0.00768177
ENSG00000197381|ADARB1	20.6167	20.2251	19.4849	17.0878	19.2998	16.5162	6091.14	0.289995	0.000372696	0.00776332
ENSG00000011295|TTC19	13.4474	13.7856	13.4229	17.1675	17.0901	15.5652	3300.34	-0.287914	0.000374517	0.00779584
ENSG00000085224|ATRX	11.1312	12.2115	10.0975	8.48609	9.46184	9.02989	8581.03	0.319404	0.000375139	0.00780336
ENSG00000103034|NDRG4	7.40028	7.27018	5.38976	5.37661	5.65196	4.83367	1523.59	0.449063	0.000376259	0.00782122
ENSG00000260708|CTA-29F11.1	2.47988	3.08605	2.34782	4.63874	4.12657	4.4288	248.42	-0.726535	0.000377947	0.00785086
ENSG00000170776|AKAP13	16.0588	15.5741	14.92	11.9392	13.3526	12.8343	14642.8	0.337347	0.000379441	0.00787096
ENSG00000143067|ZNF697	5.12028	4.66841	4.81095	6.12861	6.02602	6.34105	2860.48	-0.282281	0.000386766	0.00800073
ENSG00000121897|LIAS	5.77227	5.62742	6.78543	8.41634	10.2454	7.51297	1214.63	-0.530779	0.00038865	0.00802893
ENSG00000041353|RAB27B	12.6389	13.1365	11.184	9.6982	10.9993	9.03691	8499.48	0.34114	0.000395226	0.0081532
ENSG00000188811|NHLRC3	4.41327	5.48376	4.54543	3.63622	4.3512	3.30184	1314.17	0.385155	0.000398921	0.00822375
ENSG00000171421|MRPL36	37.09	38.6047	44.7537	49.4718	51.4442	52.3143	2983.36	-0.313052	0.000401967	0.00828086
ENSG00000164342|TLR3	0.636925	0.540107	0.461264	0.266037	0.348326	0.354426	255.697	0.758668	0.000403294	0.00829678
ENSG00000129538|RNASE1	0.540081	0.516563	0.10895	1.37727	1.25259	1.23065	94.1831	-1.64752	0.000404918	0.00832433
ENSG00000117394|SLC2A1	20.335	19.0389	21.2381	25.9891	26.0213	26.5636	7267.7	-0.459325	0.000411348	0.0084277
ENSG00000139988|RDH12	10.0273	10.824	11.3982	14.1782	16.4772	13.4987	2172.03	-0.360681	0.000411945	0.00843416
ENSG00000156510|HKDC1	29.5368	26.3559	30.2103	37.769	33.2038	35.9686	12095.2	-0.292511	0.000413752	0.00846538
ENSG00000229807|XIST	28.8035	29.5021	22.2383	20.2968	22.4967	18.7356	36139.3	0.44464	0.0004192	0.00855345
ENSG00000246451|RP11-894P9.1	3.0003	2.9798	3.08902	2.14952	1.4828	1.91756	341.172	0.779987	0.000419165	0.00855345
ENSG00000168172|HOOK3	4.74838	4.70905	4.37758	3.93333	4.05839	3.65785	6310.51	0.265076	0.000419509	0.00855393
ENSG00000184497|TMEM255B	1.73176	2.6717	2.97894	1.80347	1.44498	2.00096	434.724	0.601027	0.00042119	0.00858236
ENSG00000118495|PLAGL1	39.3387	39.3971	39.6581	32.9973	32.3025	31.4063	7159.68	0.288024	0.000426697	0.00868865
ENSG00000177494|ZBED2	1.85967	1.7901	2.28761	1.35784	1.40197	1.26055	401.076	0.592452	0.000428057	0.00870942
ENSG00000221890|NPTXR	1.15531	1.09363	1.20915	0.755127	0.833556	0.913578	587.862	0.50166	0.000429341	0.00872182
ENSG00000189007|ADAT2	1.65825	1.82651	1.55805	2.06066	3.14498	2.53652	518.864	-0.609798	0.000431674	0.00876021
ENSG00000158717|RNF166	5.4467	4.03715	4.42148	6.3436	5.61794	6.10103	896.046	-0.446566	0.000439054	0.00889189
ENSG00000109046|WSB1	25.2452	27.4333	26.8457	23.7886	23.432	21.5882	8353.17	0.362891	0.000443228	0.00896633
ENSG00000108950|FAM20A	2.6935	2.61405	2.38982	1.74125	1.52185	1.2901	522.427	0.625435	0.000450206	0.00908087
ENSG00000137941|TTLL7	3.9098	3.76051	3.57278	2.93736	2.73355	2.66275	2100.62	0.291326	0.000459504	0.00924971
ENSG00000166482|MFAP4	10.8227	10.1332	9.26864	12.5931	14.7601	11.7154	2177.64	-0.391936	0.000460057	0.00925462
ENSG00000171557|FGG	1.75914	2.0573	1.84129	2.55017	4.30697	2.997	426.263	-0.787467	0.000461012	0.00926761
ENSG00000160194|NDUFV3	16.9092	19.001	19.2035	22.2115	22.3598	22.7924	3858.02	-0.270852	0.000462778	0.00929686
ENSG00000136444|RSAD1	10.4533	9.88461	11.3503	13.2311	13.2342	12.5293	2325.28	-0.30019	0.000465135	0.00933795
ENSG00000244161|FLNB-AS1	1.12169	1.18802	0.701413	0.439365	0.605821	0.521205	273.207	0.897516	0.000466095	0.0093447
ENSG00000124253|PCK1	0.439752	0.53059	0.482275	0.661668	1.2219	1.04176	301.6	-0.949463	0.000466524	0.00934704
ENSG00000156110|ADK	28.2773	24.8121	32.9238	39.2979	34.613	36.6897	5386.04	-0.28132	0.00046919	0.00939415
ENSG00000230148|HOXB-AS1	3.66333	3.62096	4.95712	2.09715	3.2477	2.1169	238.484	0.686764	0.000471923	0.0094398
ENSG00000115380|EFEMP1	7.05806	7.19844	7.03178	5.21617	6.59593	6.02704	1816.38	0.357298	0.000472101	0.0094398
ENSG00000133315|MACROD1	2.78912	2.79203	2.67412	4.42102	6.22918	4.03496	367.695	-0.721656	0.000472694	0.00944535
ENSG00000188112|C6orf132	5.54313	5.74426	5.24555	5.2775	4.24517	4.74646	2127.42	0.348058	0.000473529	0.00944943
ENSG00000147223|RIPPLY1	0.401544	0.536116	0.444687	0.937504	1.0618	1.16768	99.016	-1.00446	0.000474249	0.0094512
ENSG00000141469|SLC14A1	6.63413	6.53866	6.8067	7.78033	8.41098	8.40878	2415.82	-0.342888	0.000474241	0.0094512
ENSG00000114698|PLSCR4	2.04641	2.24722	1.90857	1.52154	2.3432	1.26338	481.984	0.665383	0.000474927	0.00945841
ENSG00000170921|TANC2	2.80618	3.87803	2.54509	2.44419	2.59658	2.26126	2271.71	0.343641	0.000475599	0.00946549
ENSG00000139625|MAP3K12	5.54435	5.45749	5.40585	3.99279	4.70946	4.48082	1454.35	0.331796	0.000478071	0.00949078
ENSG00000189136|UBE2Q2P1	1.05217	0.970516	1.44673	0.688563	0.587852	0.600615	117.766	0.957364	0.000478138	0.00949078
ENSG00000109511|ANXA10	8.48689	6.65821	5.97732	9.60258	10.1703	10.8742	1192.71	-0.516749	0.000481152	0.00953166
ENSG00000067066|SP100	15.8086	16.2521	16.0311	11.3623	14.4834	11.2209	3494.89	0.300025	0.000480686	0.00953166
ENSG00000155893|PXYLP1	8.16472	8.10445	7.56765	5.23226	6.69515	5.84521	2006.68	0.417638	0.000482877	0.0095595
ENSG00000170099|SERPINA6	1.27166	1.04001	1.01819	1.57157	1.95515	2.09519	230.371	-0.764413	0.000483562	0.00956041
ENSG00000168653|NDUFS5	138.834	150.002	129.858	174.112	168.922	181.202	9149.36	-0.302834	0.000485015	0.00956283
ENSG00000079215|SLC1A3	2.66242	2.92586	3.20246	4.09662	4.80036	4.072	1305.85	-0.503833	0.000484345	0.00956283
ENSG00000096080|MRPS18A	30.603	34.5629	35.3019	41.002	40.0128	43.2443	3957.07	-0.293016	0.000485282	0.00956283
ENSG00000132563|REEP2	1.42698	1.53162	1.81235	2.47612	2.43785	2.19684	391.962	-0.561752	0.000486959	0.00958956
ENSG00000085840|ORC1	1.52446	1.40967	1.30326	1.87354	2.08168	1.88367	546.788	-0.465247	0.000487368	0.00959131
ENSG00000139239|RPL14P1	22.4669	24.3915	22.3169	28.6188	29.203	28.3909	1979.54	-0.29979	0.000489916	0.00962879
ENSG00000105699|LSR	0.856546	0.789816	1.25315	2.07559	1.31959	1.40489	254.924	-0.679741	0.00049204	0.00965785
ENSG00000130813|C19orf66	14.8765	16.8848	19.0284	13.6112	15.5599	14.9527	2704.36	0.32209	0.000494775	0.00970518
ENSG00000122642|FKBP9	46.3854	47.9504	44.3057	38.4554	39.2451	37.4615	14357.6	0.269135	0.00049785	0.00975271
ENSG00000123728|RAP2C	8.57861	9.44626	10.135	8.24966	8.15709	7.04555	3202.82	0.343455	0.00049873	0.00975915
ENSG00000109906|ZBTB16	4.68657	3.80797	3.76611	2.65791	3.44508	2.89516	899.603	0.51882	0.000499214	0.00975992
ENSG00000125445|MRPS7	36.2666	35.3085	38.3286	43.1482	42.6698	44.8079	5466.73	-0.289804	0.000499522	0.00975992
ENSG00000166347|CYB5A	13.2105	19.1816	18.169	28.0835	29.3201	23.6736	3973.31	-0.309759	0.000507418	0.00990126
ENSG00000160094|ZNF362	2.82497	2.79703	2.9791	2.08104	2.32573	2.03357	713.296	0.419047	0.000507344	0.00990126
ENSG00000132437|DDC	0.422324	0.506878	0.25824	0.878932	0.854146	0.839496	131.586	-1.12547	0.000510611	0.00995709
ENSG00000237125|HAND2-AS1	44.5972	47.3312	50.4952	38.2187	38.336	44.2109	5060.52	0.365283	0.000514179	0.0100136
ENSG00000162576|MXRA8	67.9454	70.0991	68.7313	58.5946	64.6678	58.3608	11583	0.422348	0.000520616	0.0101324
ENSG00000085552|IGSF9	1.96975	1.66246	1.52391	1.32284	1.17584	1.2289	592.334	0.509163	0.000523685	0.0101855
ENSG00000163840|DTX3L	12.6354	13.1593	15.2468	11.9767	10.9441	10.552	7652.08	0.307646	0.000526129	0.0102264
ENSG00000110955|ATP5B	396.97	408.001	408.482	462.824	481.287	488.907	57508.7	-0.51379	0.000530321	0.0102997
ENSG00000275180|RP11-631N16.4	2.61197	2.264	2.86537	0.912921	1.61203	0.666986	97.0644	1.30354	0.000531678	0.0103075
ENSG00000156521|TYSND1	2.33323	2.42874	1.86986	3.10569	3.08033	2.97589	905.541	-0.468614	0.000532768	0.0103219
ENSG00000140853|NLRC5	1.12852	1.65356	1.27605	1.08111	0.704171	0.668767	497.633	0.466595	0.000535169	0.0103617
ENSG00000155816|FMN2	0.979205	1.01921	1.15033	0.755838	0.81758	0.733966	568.523	0.424673	0.000543455	0.0105018
ENSG00000241945|PWP2	2.62825	2.18623	2.71242	3.53267	3.41151	3.44163	973.732	-0.401684	0.000543411	0.0105018
ENSG00000213160|KLHL23	0.783692	0.693618	0.569744	1.37153	1.67144	1.20447	348.573	-0.997083	0.00054718	0.0105669
ENSG00000100842|EFS	2.69709	2.7582	1.96258	1.58732	1.96188	1.62651	614.621	0.595536	0.000550901	0.0106182
ENSG00000142178|SIK1	0.753471	0.763353	0.83892	1.14735	1.00737	1.23374	466.924	-0.514214	0.000551361	0.0106203
ENSG00000074356|NCBP3	5.76123	5.01777	4.63939	4.79759	4.88796	4.45992	3571.84	0.272839	0.000552379	0.010633
ENSG00000184903|IMMP2L	3.37997	2.61588	3.89652	4.53225	5.56908	5.63439	516.54	-0.666246	0.000558035	0.0107347
ENSG00000167600|CYP2S1	8.53718	8.07644	8.81351	10.8416	10.4013	12.0275	2709.59	-0.338602	0.000562603	0.0107951
ENSG00000187079|TEAD1	45.5678	51.4451	47.7029	46.1382	47.1276	43.6844	18151.4	0.501361	0.000564307	0.0108209
ENSG00000204580|DDR1	4.34867	4.98139	4.2749	3.09657	3.91818	4.27886	1460.32	0.42198	0.000567451	0.0108603
ENSG00000143420|ENSA	49.1359	53.6777	51.8046	55.2084	60.0587	55.5281	8423.83	-0.297997	0.000573	0.0109455
ENSG00000276600|RAB7B	1.68049	1.94352	1.90896	0.934052	1.44577	1.1065	419.528	0.648356	0.000573423	0.0109466
ENSG00000185565|LSAMP	0.45825	0.45626	0.498079	0.638441	0.748635	0.64212	542.325	-0.543294	0.000580809	0.0110735
ENSG00000254682|RP11-660L16.2	2.43913	3.12461	2.0277	4.69104	4.71496	4.26554	249.372	-0.815142	0.00058174	0.0110842
ENSG00000205517|RGL3	1.22709	1.77213	1.34582	0.908883	0.557133	0.967476	210.028	0.729692	0.000582896	0.0110921
ENSG00000164307|ERAP1	5.38469	5.36627	5.24425	4.41291	4.82504	4.09659	2375.63	0.308675	0.000582787	0.0110921
ENSG00000164930|FZD6	27.8274	30.294	32.7716	26.2591	27.1464	25.1628	10126.6	0.293055	0.00058788	0.0111798
ENSG00000092445|TYRO3	2.86645	2.67632	2.58505	2.07963	2.24128	2.41089	1928.98	0.297557	0.000590829	0.0112074
ENSG00000169605|GKN1	0.918728	0.903972	0.561105	0.342823	0.053523	0.071266	40.0065	2.25751	0.000590347	0.0112074
ENSG00000116353|MECR	9.58852	8.80237	10.2895	14.3781	13.7449	12.8945	1675.66	-0.418571	0.000590702	0.0112074
ENSG00000061794|MRPS35	30.7785	34.7786	35.0333	40.848	40.2139	39.399	7114.52	-0.263064	0.000592594	0.0112338
ENSG00000140092|FBLN5	54.3655	51.6796	59.0294	48.8224	42.7095	46.7389	10332	0.304408	0.000595917	0.0112896
ENSG00000112578|BYSL	12.29	11.5929	11.9838	15.2567	15.3455	15.842	2691.61	-0.27398	0.000596998	0.0113012
ENSG00000271709|RP11-297J22.1	0.76571	0.748449	1.10282	0.415917	0.319688	0.227792	45.6981	1.57595	0.000597285	0.0113012
ENSG00000179598|PLD6	0.412851	0.407126	0.496829	0.716517	0.701272	1.01247	168.957	-0.880088	0.000598991	0.0113192
ENSG00000184368|MAP7D2	1.03365	1.31104	1.3945	1.67463	2.02619	2.06024	634.323	-0.59542	0.000601299	0.0113556
ENSG00000132970|WASF3	3.43069	3.68627	3.83279	4.44892	4.34661	4.65682	2037.8	-0.280447	0.000602899	0.0113787
ENSG00000089050|RBBP9	6.42415	6.48125	6.59479	7.69619	7.36969	6.62547	871.681	-0.445015	0.000604316	0.0113911
ENSG00000125449|ARMC7	4.91722	4.71507	5.06907	4.22913	4.46187	4.25403	862.735	0.363518	0.00060785	0.0114468
ENSG00000223756|TSSC2	1.01299	0.98959	1.0989	2.4076	1.73124	2.48963	176.709	-0.896906	0.000608039	0.0114468
ENSG00000176978|DPP7	32.2673	33.343	33.6525	38.4381	44.5944	39.8098	4696.27	-0.312057	0.000612443	0.011508
ENSG00000115226|FNDC4	7.04341	7.47494	7.2466	6.11107	5.99407	6.12826	1090.86	0.32022	0.000612927	0.0115099
ENSG00000183287|CCBE1	2.66859	2.28419	2.67952	1.99406	1.91096	1.97209	1328.26	0.369675	0.000619297	0.0116222
ENSG00000161016|RPL8	911.971	911.196	932.718	1072.22	1126.77	1126.13	77323.6	-0.405129	0.000620478	0.0116368
ENSG00000166171|DPCD	20.0087	18.9147	17.7062	22.2487	25.1732	27.038	1911.33	-0.369464	0.000620855	0.0116368
ENSG00000269951|RP11-797A18.6	0.698696	0.655953	0.744046	0.211274	0.217389	0.043877	31.0343	2.04445	0.000630894	0.0117881
ENSG00000099998|GGT5	5.63148	6.38245	6.15383	3.5727	4.96023	4.19648	1210.84	0.485258	0.000642707	0.0119715
ENSG00000030419|IKZF2	1.50134	1.42661	1.42174	1.00936	1.1207	1.35136	295.52	0.621805	0.000644759	0.0119948
ENSG00000101811|CSTF2	8.89819	8.4328	9.68632	11.0976	12.5502	10.5677	2065.57	-0.326291	0.000649732	0.0120723
ENSG00000213339|QTRT1	11.649	11.3479	12.9967	14.5428	14.7185	15.5844	1829.14	-0.312233	0.000649427	0.0120723
ENSG00000170265|ZNF282	9.58805	9.54661	9.77515	10.3258	10.0119	10.6171	2486.71	-0.697581	0.00065287	0.0121155
ENSG00000128284|APOL3	0.600866	0.223998	0.709309	0.24228	0.472713	0.37792	79.0053	1.12649	0.000654099	0.0121308
ENSG00000166450|PRTG	0.296562	0.508381	0.216092	0.507161	0.654622	0.53931	330.682	-0.670384	0.000664743	0.0122977
ENSG00000164509|IL31RA	1.95209	1.61926	1.85613	2.52758	2.65277	2.3717	534.442	-0.481154	0.000670255	0.0123921
ENSG00000033800|PIAS1	6.95936	6.18535	7.29496	5.78743	5.42221	5.32233	3731.53	0.268041	0.000675778	0.0124864
ENSG00000236017|ASMTL-AS1	7.10595	7.29201	5.60277	3.86791	3.97235	4.7541	327.266	0.652818	0.000676477	0.0124917
ENSG00000253537|PCDHGA7	0.763651	1.08991	0.783415	0.683915	0.65841	0.457334	294.548	0.598771	0.000679635	0.0125422
ENSG00000151665|PIGF	17.8083	14.5004	14.5	18.9824	19.2849	19.3561	1625.32	-0.279456	0.00068861	0.0126844
ENSG00000143952|VPS54	5.99577	6.08214	6.23658	5.42517	5.28588	5.16269	2210.29	0.276092	0.000692086	0.0127406
ENSG00000151116|UEVLD	10.5139	9.38789	8.54803	7.79027	8.38129	8.52715	2888.88	0.299436	0.000693755	0.0127635
ENSG00000125848|FLRT3	12.1328	11.3207	10.1703	8.9707	9.94303	8.63362	4280.91	0.293874	0.000699544	0.0128542
ENSG00000154710|RABGEF1	16.1435	17.1059	17.2124	14.7993	15.3343	14.9199	5087.05	0.296183	0.000705666	0.0129433
ENSG00000006194|ZNF263	9.89528	9.78958	11.7562	11.1744	10.3751	11.7911	2047.04	-0.27646	0.000708146	0.0129645
ENSG00000184967|NOC4L	7.13797	6.10588	7.05078	8.12092	9.29355	8.62262	1302.85	-0.346528	0.000708709	0.0129669
ENSG00000160688|FLAD1	12.4329	12.3509	14.4517	16.4728	16.9856	16.2533	2698.58	-0.281724	0.000710223	0.0129787
ENSG00000076554|TPD52	2.23007	2.30912	1.85301	2.67324	3.16053	3.05101	698.39	-0.568142	0.00072504	0.0132253
ENSG00000138316|ADAMTS14	0.644123	0.586859	0.960611	1.05704	1.41097	1.17533	515.181	-0.717262	0.00073174	0.013315
ENSG00000105894|PTN	4.43237	4.68368	4.2998	3.28285	3.62448	2.83112	655.162	0.484269	0.000731441	0.013315
ENSG00000128262|POM121L9P	1.37319	1.56974	1.46062	0.959347	0.995296	0.94564	540.413	0.60123	0.00073554	0.0133679
ENSG00000162520|SYNC	3.66593	3.98456	3.41431	2.65237	2.66789	2.65495	800.611	0.481135	0.000738489	0.0134133
ENSG00000170006|TMEM154	1.23289	1.29505	1.08093	0.811487	0.874115	1.01591	1067	0.435351	0.000744118	0.0134992
ENSG00000164649|CDCA7L	8.55761	8.17063	9.42785	10.6028	10.2842	11.1111	2353.89	-0.358428	0.000749124	0.0135808
ENSG00000152413|HOMER1	1.8649	1.51466	1.49974	2.25987	2.239	1.95144	1096.78	-0.431706	0.000749522	0.0135808
ENSG00000118420|UBE3D	2.57997	2.57774	3.00496	3.86863	3.55127	4.15081	601.713	-0.508461	0.000754462	0.0136538
ENSG00000083807|SLC27A5	1.94815	2.56311	2.66187	3.76828	3.68854	5.77161	366.433	-0.676828	0.000755408	0.0136626
ENSG00000240476|LINC00973	2.05444	2.18497	1.76177	2.89343	2.88033	3.66914	215.246	-0.771786	0.000762467	0.0137736
ENSG00000135837|CEP350	3.59978	3.6268	3.55707	3.23195	3.43506	3.05462	3570.58	0.299708	0.000766518	0.0138385
ENSG00000013523|ANGEL1	2.60517	2.85252	2.87751	3.44711	3.78509	3.32032	1139.99	-0.370815	0.000770587	0.0138785
ENSG00000196368|NUDT11	3.97976	4.01264	3.69334	4.95745	5.55204	4.79248	1117.04	-0.376817	0.000778087	0.0139967
ENSG00000197903|HIST1H2BK	140.95	138.071	150.638	158.35	174.028	183.539	5297.97	-0.369871	0.000785265	0.0141173
ENSG00000166508|MCM7	18.0416	19.7037	20.6302	21.3322	22.5865	23.1193	5168.87	-0.300014	0.000791903	0.0142281
ENSG00000197457|STMN3	4.14098	4.00903	4.53426	3.57884	3.10609	2.95861	848.746	0.412817	0.000793601	0.0142501
ENSG00000104738|MCM4	16.3402	16.8445	17.4356	19.8916	20.2804	20.3768	7238.1	-0.27265	0.000798255	0.014325
ENSG00000117226|GBP3	8.3308	8.41742	10.2144	6.26881	7.14033	6.02016	1996.44	0.402017	0.000803896	0.014409
ENSG00000089127|OAS1	14.8257	18.503	19.5942	15.7671	13.0189	10.6137	2110.44	0.457412	0.00080502	0.0144205
ENSG00000231172|AC007099.1	0.206495	0.305651	0.227636	0.683908	1.04034	0.450768	59.3242	-1.47657	0.0008067	0.014442
ENSG00000133216|EPHB2	1.09098	1.25312	1.9736	1.59498	1.86664	2.61252	714.516	-0.493436	0.00080872	0.0144695
ENSG00000080493|SLC4A4	4.69085	4.54834	4.32689	5.70669	5.94053	5.10152	3228.63	-0.357735	0.000812799	0.0145251
ENSG00000180822|PSMG4	10.0616	9.68304	10.6544	13.1042	14.0961	13.2974	1351.16	-0.327785	0.000817092	0.0145931
ENSG00000156113|KCNMA1	49.2936	41.8289	45.818	29.506	30.6356	29.708	14538.9	0.493086	0.000827396	0.0147595
ENSG00000154258|ABCA9	0.746073	0.766009	0.369512	0.331236	0.287335	0.322065	268.025	0.949477	0.000834703	0.0148589
ENSG00000178295|GEN1	3.92602	3.68371	4.15539	3.35778	3.07991	3.01906	2128.81	0.38817	0.00086073	0.0152994
ENSG00000112276|BVES	1.92431	1.87193	1.99731	1.41218	1.44195	1.42561	854.5	0.803372	0.000865046	0.0153579
ENSG00000118263|KLF7	2.35381	2.4763	2.28135	1.97573	1.83748	2.01805	1455.13	0.344108	0.000869107	0.0154086
ENSG00000007341|ST7L	5.31318	5.05306	5.04488	5.67453	6.19234	5.44022	1632.09	-0.271197	0.00087491	0.0154779
ENSG00000168303|MPLKIP	2.69441	2.50945	2.46361	3	3.16924	3.14715	2214.37	-0.283651	0.000874292	0.0154779
ENSG00000034053|APBA2	2.6616	2.44548	3.02541	3.7452	3.6803	3.61491	970.211	-0.36853	0.000880537	0.0155683
ENSG00000166821|PEX11A	3.08401	3.33185	3.68799	4.30441	4.12016	4.15682	906.835	-0.363324	0.000886653	0.0156395
ENSG00000088387|DOCK9	3.25875	2.45321	3.40664	2.65313	1.85695	3.00371	1691.54	0.456489	0.000893785	0.0157282
ENSG00000148291|SURF2	10.6471	10.109	9.93996	12.1565	13.561	14.4969	969.813	-0.386034	0.000893603	0.0157282
ENSG00000169239|CA5B	3.12782	3.41229	3.87243	3.53352	4.13243	3.86083	2213.28	-0.288241	0.000892995	0.0157282
ENSG00000100784|RPS6KA5	0.470655	0.124395	0.141776	0.757149	0.678599	0.860603	429.216	-0.732101	0.000899174	0.0158137
ENSG00000136856|SLC2A8	9.31683	9.82585	9.12652	10.4259	12.2286	10.7954	1602.43	-0.334294	0.000906458	0.0159325
ENSG00000177697|CD151	341.285	339.283	353.69	298.33	311.842	316.9	46843.9	0.280294	0.000907172	0.0159357
ENSG00000130810|PPAN	16.0453	18.839	17.6205	21.9598	22.5212	19.7415	2879.87	-0.279715	0.000908473	0.0159492
ENSG00000127914|AKAP9	5.1212	4.593	4.35054	3.54259	4.28303	3.5731	4928.75	0.334869	0.00091477	0.0160503
ENSG00000258355|RP11-651L5.2	1.09045	1.21869	1.15746	0.286925	0.112393	0.098459	18.7077	2.29885	0.000920773	0.0161462
ENSG00000281383|CH507-513H4.5	130.095	124.85	157.66	110.436	98.7337	113.974	9530.26	0.384493	0.000929034	0.0162815
ENSG00000224837|GCSHP5	4.25434	4.83399	4.90441	6.12337	6.60944	7.27444	328.739	-0.53126	0.000934654	0.0163608
ENSG00000109625|CPZ	2.33352	2.09336	2.84139	1.78095	1.31507	1.52169	456.354	0.580285	0.000935477	0.0163657
ENSG00000197461|PDGFA	2.83689	3.10586	3.69088	1.86265	1.38099	2.59198	547.123	0.693402	0.000939646	0.016429
ENSG00000238266|LINC00707	1.78133	1.80009	1.69376	1.19388	1.21908	1.3873	480.089	0.468448	0.000944596	0.0164579
ENSG00000183793|NPIPA5	8.77009	8.12701	7.61472	5.92916	5.60627	7.1562	756.997	0.444418	0.00094426	0.0164579
ENSG00000110880|CORO1C	86.4576	89.7385	89.4803	84.8507	81.7234	85.9852	17233.6	0.431556	0.000946878	0.0164643
ENSG00000090382|LYZ	2.21019	2.24276	2.32121	3.02487	3.553	3.24373	437.684	-0.509436	0.000947568	0.0164643
ENSG00000256518|RP11-807H22.5	2.22026	1.42018	1.60106	0.654812	0.603477	1.169	100.684	1.24238	0.00094654	0.0164643
ENSG00000006025|OSBPL7	2.79138	3.62517	2.95995	1.88281	2.60737	2.45671	834.833	0.447807	0.000950055	0.0164858
ENSG00000187325|TAF9B	6.60865	6.31003	5.69375	5.60592	5.65987	5.00943	1511.14	0.391636	0.0009577	0.0165992
ENSG00000241224|FLJ22763	0.023646	0.128822	0.120357	0.405005	0.729175	0.42559	25.1465	-2.14154	0.000961059	0.0166408
ENSG00000080824|HSP90AA1	278.755	283.729	290.588	328.858	346.645	327.573	103084	-0.280715	0.000962729	0.0166478
ENSG00000034152|MAP2K3	35.1928	37.428	40.8548	47.8512	44.6765	51.0106	9521.61	-0.369011	0.000968716	0.016732
ENSG00000106028|SSBP1	80.6638	76.0372	82.332	91.5956	110.169	92.5512	6409.97	-0.290944	0.000970259	0.016749
ENSG00000104524|PYCRL	4.04951	3.8587	4.16884	5.39388	5.15162	4.73456	1173.16	-0.337042	0.00098367	0.0169707
ENSG00000064545|TMEM161A	15.7024	14.0107	15.0738	19.4457	18.203	17.6051	2672.82	-0.378777	0.000994181	0.0171224
ENSG00000171992|SYNPO	14.3648	12.5003	13.4458	12.4759	11.2064	10.8527	6726.73	0.266357	0.000995187	0.0171299
ENSG00000014138|POLA2	4.58661	4.76807	5.58094	6.06538	6.18118	5.69	1828.2	-0.283783	0.00100615	0.0173086
ENSG00000174600|CMKLR1	1.40649	1.72207	1.16771	0.818951	1.17377	0.758533	410.796	0.610561	0.00101613	0.0174602
ENSG00000177943|MAMDC4	2.03272	2.77979	1.94388	1.92126	1.59224	1.63734	672.303	0.608244	0.001024	0.0175855
ENSG00000269226|RP11-722G7.1	1.57587	1.34279	1.5213	0.81473	1.16633	0.85421	240.869	0.619717	0.00102553	0.0176015
ENSG00000081181|ARG2	5.74073	5.10697	7.14046	9.09331	8.31276	7.95892	1739.6	-0.435724	0.00102826	0.0176383
ENSG00000164867|NOS3	2.03295	2.01574	2.46369	2.78349	4.75036	3.28518	496.597	-0.513921	0.00103374	0.0177019
ENSG00000107731|UNC5B	16.6606	16.7751	14.025	13.8812	12.7863	12.4709	10142.1	0.301943	0.00103791	0.0177467
ENSG00000156697|UTP14A	12.432	11.3267	12.8868	15.7859	14.8687	14.2251	3498.69	-0.269623	0.00104065	0.0177796
ENSG00000015475|BID	7.98821	7.83338	8.64249	10.2476	9.95315	10.1296	2016.97	-0.27013	0.0010463	0.0178658
ENSG00000101104|PABPC1L	9.03673	10.0652	8.55098	7.48535	8.5235	8.1105	1300.77	0.341617	0.00105196	0.0179451
ENSG00000213020|ZNF611	2.67012	1.99873	2.08893	1.60284	2.11284	1.3838	532.423	0.766169	0.00105214	0.0179451
ENSG00000136710|CCDC115	7.44834	7.24836	7.97255	8.58676	8.11981	9.02171	1292.08	-0.41881	0.00105779	0.0180199
ENSG00000251537|RP11-385D13.1	1.65244	2.05075	1.56896	2.6195	1.32814	1.87463	810.105	0.573241	0.00105833	0.0180199
ENSG00000133265|HSPBP1	11.6105	11.5413	12.3973	15.2621	14.7473	14.0167	1984.78	-0.276541	0.00106976	0.0181938
ENSG00000151687|ANKAR	0.829428	0.647276	0.721283	0.45894	0.353342	0.320986	150.131	0.833055	0.0010795	0.0183386
ENSG00000160161|CILP2	0.357476	0.399272	0.50079	0.711943	0.688925	0.64574	238.297	-0.665732	0.00108218	0.0183737
ENSG00000100441|KHNYN	12.4351	11.2347	10.9991	10.1728	10.6537	10.0746	2660.76	0.314764	0.00108615	0.0184099
ENSG00000066279|ASPM	2.66367	2.68713	2.53138	2.12697	2.55302	2.05102	2598.33	0.283893	0.00108979	0.0184611
ENSG00000246859|STARD4-AS1	2.96688	3.05913	2.69735	2.21415	2.53058	2.05038	1253.55	0.403545	0.00110523	0.0187121
ENSG00000166169|POLL	7.35799	6.26083	7.05082	8.2969	8.4193	8.88772	1676.73	-0.303653	0.00111091	0.0187551
ENSG00000167644|C19orf33	10.2796	9.37512	11.1748	6.44281	7.67505	6.74449	409.519	0.568348	0.00110958	0.0187551
ENSG00000132793|LPIN3	13.6053	14.1949	12.6113	10.4604	10.6953	10.4461	3599.19	0.293008	0.00111157	0.0187558
ENSG00000114378|HYAL1	3.66945	4.00482	4.06305	5.37615	5.31998	5.26257	1002.39	-0.416426	0.00111318	0.0187724
ENSG00000153707|PTPRD	4.43243	4.53024	5.74449	6.69058	4.53752	3.90349	2659.89	0.300915	0.00111604	0.0188099
ENSG00000130513|GDF15	48.6221	45.0457	48.3532	75.4721	73.3357	85.8728	7047.93	-0.95883	0.00113194	0.0190458
ENSG00000197506|SLC28A3	0.480699	0.703	0.459244	0.228603	0.230061	0.244955	151.307	1.16136	0.00113401	0.0190698
ENSG00000230024|RP11-95P13.1	0.48258	0.33052	0.541812	1.57515	2.3878	0.94143	44.1739	-1.58213	0.00114458	0.019226
ENSG00000143575|HAX1	41.5166	44.6335	44.3353	43.3416	46.9491	46.0933	4651.44	0.266861	0.00114722	0.0192382
ENSG00000119686|FLVCR2	3.77709	4.02061	3.68215	3.04618	3.02492	3.22407	1222.93	0.356123	0.00114723	0.0192382
ENSG00000065600|TMEM206	3.79317	3.60881	4.18121	4.60966	5.85302	5.85203	1152.18	-0.433483	0.00114952	0.0192657
ENSG00000260917|RP11-57H14.4	1.31496	1.17946	1.24027	1.05048	0.917917	0.778172	481.034	0.513667	0.00115265	0.0193074
ENSG00000120899|PTK2B	4.53464	3.65376	4.02354	2.89008	2.88923	3.06629	1448.35	0.407863	0.00115811	0.0193815
ENSG00000140396|NCOA2	5.54039	5.43911	5.66494	4.77088	5.18022	4.37238	4208.5	0.272122	0.00117583	0.0196406
ENSG00000126453|BCL2L12	14.68	14.5119	15.5681	16.899	17.6932	21.4787	1941.97	-0.291293	0.00117726	0.0196443
ENSG00000119771|KLHL29	4.39036	4.04527	3.93042	3.54248	3.49723	3.30659	2023.06	0.300558	0.00118169	0.0196946
ENSG00000256628|ZBTB11-AS1	1.18967	1.0696	0.912002	1.3665	1.67796	1.44046	585.906	-0.489949	0.00118815	0.0197913
ENSG00000141258|SGSM2	6.35555	6.29147	5.96913	5.76973	5.04384	5.22145	2278.29	0.294266	0.0011934	0.0198676
ENSG00000117020|AKT3	3.68576	3.78224	3.09318	3.27412	2.86366	3.0345	1879.45	0.296183	0.0012015	0.0199915
ENSG00000136732|GYPC	4.82698	4.64545	4.2786	6.35131	5.7019	6.0304	610.402	-0.450051	0.00120582	0.0200522
ENSG00000111664|GNB3	0.610706	1.06376	0.770886	0.32633	0.569279	0.34444	105.008	1.05316	0.00121419	0.0201688
ENSG00000131067|GGT7	9.87408	9.51922	10.212	7.32679	7.57836	7.78488	2029.37	0.277427	0.00122353	0.0202902
ENSG00000234160|RP11-613M10.6	4.52808	3.99921	4.89093	8.51928	7.80135	7.39796	137.234	-0.841358	0.00122791	0.0203515
ENSG00000123739|PLA2G12A	7.3969	7.31184	6.79798	9.25281	9.81091	8.35981	4215.83	-0.287949	0.0012377	0.0204799
ENSG00000197355|UAP1L1	3.96642	4.07397	3.96756	5.46405	4.83803	4.73073	1582.56	-0.302711	0.00124087	0.020521
ENSG00000278619|MRM1	2.54739	3.16361	3.59447	4.08371	4.54518	4.71899	718.585	-0.52493	0.00124927	0.0206372
ENSG00000129197|RPAIN	8.78178	10.4568	8.92313	9.59542	11.5126	11.4723	1633.46	-0.330903	0.00125184	0.0206568
ENSG00000183011|NAA38	36.5514	38.4834	37.931	39.7631	44.6102	43.0491	2818.78	-0.272669	0.00125265	0.0206588
ENSG00000184988|TMEM106A	12.0745	12.8222	13.5327	11.568	11.3012	10.5599	3117.26	0.362405	0.0012703	0.0209152
ENSG00000141994|DUS3L	6.28029	5.18024	5.17094	6.48281	6.59994	6.58911	1074.87	-0.351705	0.0012731	0.0209498
ENSG00000062370|ZNF112	2.25072	2.43407	2.24792	1.79027	2.42217	2.15552	760.766	0.368385	0.00127768	0.0210137
ENSG00000257529|RPL36A-HNRNPH2	11.0895	7.82879	4.04099	9.23905	12.5525	13.204	215.038	-0.645674	0.0012866	0.0211487
ENSG00000042088|TDP1	8.67784	9.0951	9.30255	11.9172	11.3875	11.343	2057.45	-0.324423	0.00129553	0.0212569
ENSG00000248429|RP11-597D13.9	3.12218	2.91048	2.3444	2.3068	2.77239	2.39416	731.755	0.498348	0.00129602	0.0212569
ENSG00000162836|ACP6	2.78065	2.90334	3.25842	3.94691	3.58936	3.96262	1747.35	-0.334126	0.00129689	0.0212594
ENSG00000183458|RP11-958N24.1	6.50429	6.38699	5.39592	3.97594	5.00412	4.71974	3208.12	0.447583	0.00129928	0.0212871
ENSG00000164610|RP9	5.58177	6.4916	5.13418	7.67034	8.40758	8.71142	787.645	-0.450138	0.00130053	0.0212959
ENSG00000196642|RABL6	42.9828	42.7096	41.7422	44.1004	52.5285	46.1169	8808.51	-0.452209	0.00130741	0.0213968
ENSG00000178445|GLDC	0.446189	0.610159	0.421818	1.01961	0.687093	1.02058	260.412	-0.861439	0.00131287	0.0214627
ENSG00000128159|TUBGCP6	7.51062	8.15519	7.74841	6.46735	6.48515	6.72335	3009.23	0.35485	0.00133214	0.0217421
ENSG00000139637|C12orf10	15.4917	16.6133	15.909	17.9168	20.2703	20.9554	2186.12	-0.290442	0.00133929	0.0218231
ENSG00000174109|C16orf91	9.93568	9.14903	10.9801	12.0623	15.1609	12.3616	1207.46	-0.389294	0.00134539	0.0219105
ENSG00000119661|DNAL1	2.5706	2.68484	3.30077	2.97481	2.69024	3.15934	1290.14	0.323842	0.00135246	0.0220017
ENSG00000104980|TIMM44	26.6728	27.0526	28.1037	33.153	30.1722	37.5831	5925.71	-0.274345	0.00135545	0.0220265
ENSG00000135917|SLC19A3	0.774108	0.621803	0.837705	1.18997	0.975315	0.953977	245.111	-0.573887	0.00136742	0.0221996
ENSG00000242114|MTFP1	3.22867	3.26491	4.82407	5.27902	6.58681	6.44144	509.668	-0.562419	0.00136759	0.0221996
ENSG00000258377|RP11-649E7.5	0.404378	0.346476	5.87626	4.58777	0.976968	3.27122	333.396	-2.43621	0.00137383	0.0222768
ENSG00000112699|GMDS	7.86025	8.80604	9.64785	13.5523	10.2829	13.3221	1850.25	-0.420987	0.0013834	0.0223955
ENSG00000198056|PRIM1	1.52793	1.91526	1.97374	2.41695	2.96355	2.67514	317.658	-0.586918	0.00138477	0.0224056
ENSG00000088386|SLC15A1	0.304503	0.235304	0.303036	0.433401	0.736634	0.491602	134.129	-0.994812	0.00138755	0.0224384
ENSG00000110074|FOXRED1	7.16351	6.63024	7.01583	8.77966	8.85128	9.12875	1379.8	-0.317069	0.00139023	0.0224575
ENSG00000176658|MYO1D	1.50158	1.17699	1.5679	2.12378	2.10507	1.85227	893.117	-0.411743	0.00139008	0.0224575
ENSG00000118292|C1orf54	3.72582	3.67507	3.64803	3.11224	2.36477	1.92796	202.87	0.766025	0.00140151	0.0226153
ENSG00000164338|UTP15	5.0142	5.08298	5.41543	5.987	6.94074	6.08392	1845.69	-0.282243	0.00140775	0.0226915
ENSG00000119431|HDHD3	12.1537	14.0397	12.9112	15.8177	15.8303	16.5035	1886.76	-0.298619	0.00141706	0.0228048
ENSG00000205571|SMN2	14.8152	15.2362	15.8321	18.3118	18.602	16.9441	2387.05	-0.311006	0.00142034	0.0228453
ENSG00000100142|POLR2F	24.9903	27.6888	30.2013	35.7415	36.8491	37.5718	4082.41	-0.28496	0.00142433	0.0228972
ENSG00000107984|DKK1	117.368	121.283	109.685	74.4832	76.3384	76.1425	13726.5	0.468683	0.0014263	0.0229042
ENSG00000219200|RNASEK	101.28	96.9831	123.678	124.844	121.326	152.063	9171.57	-0.340336	0.00144061	0.0230968
ENSG00000188107|EYS	1.82944	2.11363	2.25859	2.9453	3.26111	3.57639	633.986	-0.378655	0.00144142	0.0230974
ENSG00000108106|UBE2S	27.9368	28.2938	30.5246	33.7664	34.1919	35.5185	7230.09	-0.26344	0.00144704	0.0231752
ENSG00000278233|RNA5-8S5	14.0058	13.7813	12.0344	17.0164	22.9695	21.5511	244.659	-0.688858	0.0014556	0.0232997
ENSG00000229017|LINC01277	0.420022	0.334552	0.490841	0.643006	0.8176	0.792586	129.678	-0.879648	0.00145706	0.0233107
ENSG00000066651|TRMT11	10.4614	9.2119	9.61829	11.2818	13.4928	12.7013	1898.28	-0.39754	0.00145892	0.0233279
ENSG00000129235|TXNDC17	28.8383	27.6891	30.2527	34.9452	39.7522	39.5712	3811.48	-0.268865	0.00148169	0.0236163
ENSG00000164114|MAP9	5.73057	5.02248	5.29986	4.77895	5.39194	4.17163	2848.61	0.339761	0.00151709	0.0241164
ENSG00000011465|DCN	204.625	195.549	160.207	158.601	155.979	167.436	44005	0.298835	0.00153262	0.0243436
ENSG00000074582|BCS1L	14.5732	12.6949	13.7899	16.6643	17.6658	18.2109	1991.22	-0.282232	0.00153899	0.0244255
ENSG00000169598|DFFB	1.72411	1.38601	1.80848	1.70344	2.24155	2.10502	445.788	-0.712996	0.00154757	0.0245358
ENSG00000107140|TESK1	9.86808	10.2374	11.6887	8.79517	8.36218	8.49983	2014.84	0.312154	0.00156432	0.0247605
ENSG00000011422|PLAUR	12.6342	12.9368	11.9505	11.6853	11.7071	12.6832	1619.76	0.282853	0.00156875	0.0248058
ENSG00000162694|EXTL2	10.2228	11.3469	10.7116	7.73917	8.73702	7.37617	2978.62	0.446235	0.0015727	0.0248552
ENSG00000179111|HES7	0.579685	0.458084	0.727812	2.02185	0.918778	1.21029	122.41	-0.976929	0.00158222	0.0249792
ENSG00000205078|SYCE1L	1.97088	2.28781	2.82113	3.5227	3.68065	3.44991	235.14	-0.618423	0.00158865	0.0250543
ENSG00000149476|TKFC	8.43778	6.55716	8.19021	9.71051	9.81098	8.30051	2466.28	-0.268373	0.00160735	0.0253226
ENSG00000121057|AKAP1	16.523	15.7522	17.7571	20.8866	18.0503	20.6912	6405.73	-0.295702	0.00161466	0.0254242
ENSG00000243701|DUBR	5.0552	4.74542	4.36691	3.86135	4.37664	3.92801	1146.86	0.354729	0.0016306	0.0256391
ENSG00000173209|AHSA2	10.9587	10.4059	9.85586	7.36924	9.24838	8.04212	2732.5	0.448234	0.00164126	0.0257888
ENSG00000187607|ZNF286A	4.04584	3.68443	3.90358	4.46856	4.14937	3.81872	961.856	-0.420634	0.00165489	0.0259894
ENSG00000254458|RP11-867G23.13	2.12515	2.23493	1.4752	0.549555	0.525732	0.907543	48.9703	1.45487	0.00165969	0.0260511
ENSG00000138286|FAM149B1	6.97782	7.31595	7.72034	6.991	6.87188	6.28357	2307.42	0.26534	0.0016664	0.0261428
ENSG00000175600|SUGCT	2.72515	2.81482	2.69852	3.46137	4.71945	3.77913	485.303	-0.523664	0.00167161	0.0262107
ENSG00000171608|PIK3CD	1.85161	2.12806	2.26649	2.46408	2.44009	2.5313	1043.85	-0.319161	0.00167708	0.0262828
ENSG00000175110|MRPS22	43.1027	44.3471	48.3858	51.8489	49.8277	57.8879	4580.35	-0.351581	0.00169524	0.0264841
ENSG00000263020|XXbac-BPG32J3.22	1.14339	1.14691	1.16337	2.18097	4.77014	2.48699	2159.09	-1.82037	0.00170039	0.0265507
ENSG00000120158|RCL1	7.89482	8.3646	7.9127	10.8943	9.1248	11.0095	1841.27	-0.336521	0.00170422	0.0265828
ENSG00000196363|WDR5	9.61782	9.52795	11.3201	12.8394	12.5999	12.0487	3692.68	-0.275219	0.00172436	0.026855
ENSG00000139132|FGD4	2.99048	3.33081	3.51162	1.84019	2.27673	1.86914	784.7	0.542818	0.00174363	0.0270846
ENSG00000113319|RASGRF2	2.94062	3.01927	3.06319	3.44972	3.53953	4.14164	2077.28	-0.279018	0.00174299	0.0270846
ENSG00000151917|BEND6	2.73443	2.76183	2.4225	1.92457	1.63631	1.73626	608.05	0.467517	0.00175717	0.0272525
ENSG00000106714|CNTNAP3	0.590645	0.850603	0.602401	0.408645	0.410913	0.42201	247.37	0.765647	0.00176264	0.0273091
ENSG00000196268|ZNF493	1.81122	1.38507	1.04265	0.927785	1.3036	0.960356	242.826	1.01448	0.00177528	0.0274434
ENSG00000176641|RNF152	0.829834	0.521531	0.465567	0.577348	0.681924	0.702431	260.91	1.29759	0.00178803	0.0275881
ENSG00000158156|XKR8	6.526	6.32648	6.54527	5.45616	4.80844	4.76469	1512.72	0.309899	0.00179674	0.0276656
ENSG00000084674|APOB	5.30225	4.93656	4.39266	4.25359	4.13743	3.83706	6637.74	0.294492	0.0018083	0.0278292
ENSG00000099822|HCN2	0.755947	0.680955	0.999491	0.482417	0.540598	0.484751	231.435	0.674293	0.00181378	0.0278815
ENSG00000196497|IPO4	7.94384	11.4936	4.13423	17.678	15.4335	18.9694	4214.27	-0.38218	0.00181449	0.0278815
ENSG00000163631|ALB	36.9332	40.0801	39.8509	53.4987	62.9341	50.728	10714.5	-0.38132	0.00182757	0.0280249
ENSG00000254615|RP11-395G23.3	2.63453	2.84111	2.39492	4.31578	4.45176	3.25902	331.581	-0.557209	0.00183476	0.0281064
ENSG00000146678|IGFBP1	2.33342	2.33705	2.66291	3.90657	4.67196	5.87882	580.656	-0.729242	0.00185613	0.0284192
ENSG00000129158|SERGEF	5.9236	4.49544	5.10924	6.13322	7.77377	7.15807	851.286	-0.408536	0.00186011	0.0284655
ENSG00000185875|THNSL1	2.23073	2.69214	2.71178	3.22905	3.4834	3.10954	1138.35	-0.368095	0.00186867	0.0285673
ENSG00000141401|IMPA2	22.9129	19.11	18.8345	16.2751	14.9382	17.6382	2479.64	0.370125	0.00188344	0.0287213
ENSG00000136819|C9orf78	21.8608	22.2216	22.9069	24.6062	24.7135	25.122	4140.17	-0.286999	0.00188353	0.0287213
ENSG00000196369|SRGAP2B	5.00411	4.77291	4.50028	3.61422	3.74471	4.12094	2511.74	0.278342	0.00190692	0.0290482
ENSG00000118242|MREG	1.79285	1.70329	1.44445	2.43123	2.3085	2.08855	427.336	-0.494616	0.00190794	0.029049
ENSG00000227671|RP11-488L18.4	20.9904	19.9393	17.4283	15.1104	16.1404	15.3796	1838.19	0.319271	0.00191033	0.0290558
ENSG00000272341|RP1-151F17.2	1.15461	0.923288	0.925863	0.677346	0.629525	0.683394	221.42	0.635513	0.00191505	0.0291129
ENSG00000204616|TRIM31	0.207974	0.270079	0.335177	0.386105	0.961146	0.686837	81.0405	-1.4247	0.00192065	0.0291832
ENSG00000109680|TBC1D19	5.49596	5.82158	5.47635	4.47329	4.76182	3.5066	985.688	0.433124	0.00192357	0.0292127
ENSG00000154237|LRRK1	2.33018	2.04848	1.74974	1.64664	1.73737	1.35217	1253.37	0.371377	0.00192981	0.029263
ENSG00000181404|WASH1	5.62535	5.48852	5.50199	4.51248	4.3651	4.8442	897.549	0.305626	0.00194841	0.029491
ENSG00000158555|GDPD5	1.14376	1.4745	1.31344	0.971045	0.910817	0.895659	304.627	0.526362	0.00194978	0.029491
ENSG00000168672|FAM84B	1.97957	2.02825	2.06799	2.61604	2.778	2.28506	1241.64	-0.376759	0.0019517	0.0295052
ENSG00000258838|ERCC6-PGBD3	1.97219	2.24438	1.40431	1.29514	0.94208	1.02815	767.722	0.722546	0.00195819	0.0295585
ENSG00000232956|SNHG15	11.1957	12.6249	12.3231	14.2499	14.7093	16.1114	1605.34	-0.287356	0.00196129	0.0295754
ENSG00000214176|PLEKHM1P1	4.03911	3.79664	3.50037	2.8897	3.08645	3.31469	1204.67	0.372934	0.00196436	0.0295983
ENSG00000198417|MT1F	4.86715	4.11525	4.01943	6.23333	6.09283	5.64235	376.383	-0.483016	0.00198301	0.0298428
ENSG00000174684|B4GAT1	11.9042	10.1726	11.895	14.2309	13.9144	13.9964	2733.11	-0.273792	0.00200583	0.030156
ENSG00000050405|LIMA1	36.621	36.4122	38.8583	37.9172	38.0217	37.6243	10728.4	-0.500164	0.00200889	0.0301868
ENSG00000172345|STARD5	2.54166	2.15009	2.5468	1.9279	2.13358	1.73968	624.743	0.482854	0.00202142	0.0303294
ENSG00000172403|SYNPO2	2.35928	2.26675	2.10127	1.65161	1.81275	1.79746	1781.01	0.319666	0.00204909	0.0306984
ENSG00000188878|FBF1	1.36299	1.56452	1.37149	0.969521	1.03589	0.892541	379.228	0.628093	0.00206505	0.0309066
ENSG00000008056|SYN1	1.18461	1.14636	0.909592	0.702579	0.81805	0.58321	293.581	0.649078	0.00207605	0.0310247
ENSG00000151388|ADAMTS12	4.82412	4.533	4.53328	4.33676	3.81141	3.62747	3814.15	0.297815	0.00208223	0.0311014
ENSG00000167065|DUSP18	6.2394	6.31259	5.40618	5.09464	5.17433	4.83417	956.146	0.345391	0.00210287	0.0313473
ENSG00000110987|BCL7A	1.1234	0.940513	0.892116	1.35076	1.30189	1.55518	428.291	-0.584496	0.00213007	0.0316617
ENSG00000105255|FSD1	1.90948	1.86668	2.38406	3.55575	2.58266	3.51647	428.34	-0.630682	0.00213031	0.0316617
ENSG00000196756|SNHG17	14.1922	13.1729	14.0037	15.7271	15.6231	15.6141	1441.64	-0.354542	0.00212839	0.0316617
ENSG00000102287|GABRE	6.06143	5.33899	4.7996	3.51195	3.88869	3.07394	1181.98	0.562238	0.00213492	0.0317103
ENSG00000171560|FGA	28.1845	27.6378	24.1462	33.624	38.5604	30.0379	7387.98	-0.554169	0.0021357	0.0317103
ENSG00000270757|HSPE1-MOB4	1.75263	3.85509	2.17032	4.86115	5.07218	6.58068	307.286	-0.878266	0.00213881	0.0317407
ENSG00000255031|RP11-802E16.3	4.09424	3.87763	3.33565	2.5167	2.59769	2.26157	227.257	0.652171	0.00215315	0.0319219
ENSG00000102780|DGKH	2.68404	3.01375	2.65151	3.13778	2.74729	2.69444	2542.04	0.565564	0.00215641	0.0319544
ENSG00000100575|TIMM9	10.9179	14.4815	14.2723	17.0932	22.0357	16.0877	1392.39	-0.60423	0.00217541	0.0321404
ENSG00000090376|IRAK3	1.32365	1.15395	1.1463	0.970133	0.910717	0.942588	740.689	0.371176	0.00217799	0.0321627
ENSG00000135828|RNASEL	2.62885	2.953	2.35616	2.24553	1.92596	1.82184	1028.02	0.428601	0.0021845	0.0322429
ENSG00000154889|MPPE1	10.3792	9.91172	8.65133	7.22684	8.31789	6.00595	1665.77	0.343414	0.00219372	0.032363
ENSG00000177542|SLC25A22	6.78261	7.15921	6.89883	7.99543	8.24561	8.01144	1780.58	-0.344246	0.00222206	0.0327166
ENSG00000106246|PTCD1	3.75088	3.94173	4.15465	4.4218	5.0354	4.60589	1836.62	-0.336263	0.00222182	0.0327166
ENSG00000164187|LMBRD2	3.25477	3.76768	3.23757	2.66006	3.09388	2.56364	2646.87	0.326444	0.00223727	0.032876
ENSG00000153956|CACNA2D1	2.74129	2.7836	2.22867	1.82847	2.28933	1.71722	1685.02	0.411256	0.0022388	0.0328822
ENSG00000273604|C17orf96	0.545521	0.516595	0.508782	0.757724	0.741712	1.22906	277.894	-0.774649	0.0022465	0.0329527
ENSG00000165506|DNAAF2	6.23624	5.74988	6.55085	7.29805	7.57315	7.78623	2076.49	-0.267659	0.00225603	0.033038
ENSG00000083454|P2RX5	2.15369	3.23132	2.65212	1.57617	1.78813	2.12045	653.206	0.453897	0.00226176	0.0330907
ENSG00000109881|CCDC34	3.72993	3.54798	3.41285	4.25784	5.26882	5.05634	883.791	-0.418758	0.00227672	0.0332597
ENSG00000214160|ALG3	24.492	26.5307	27.7431	31.4442	31.4546	30.5906	3633.94	-0.305844	0.00229405	0.0334638
ENSG00000165689|SDCCAG3	23.0967	21.3091	21.529	25.9481	27.4263	25.253	3896.28	-0.329246	0.00231681	0.033756
ENSG00000172216|CEBPB	19.8187	24.5908	22.1551	19.0931	17.3551	18.6594	4191.8	0.309039	0.00231746	0.033756
ENSG00000082074|FYB	0.547681	0.628802	0.54618	0.822655	1.0485	0.754904	346.254	-0.609285	0.00232631	0.0338685
ENSG00000171960|PPIH	15.5039	15.4925	15.8448	18.3575	18.6622	19.5023	1292.44	-0.264855	0.00233594	0.0339755
ENSG00000143384|MCL1	89.8511	88.609	89.8883	87.5511	84.2374	83.8253	28823.7	0.338281	0.00234094	0.0340318
ENSG00000215788|TNFRSF25	2.0314	2.25022	1.54176	1.2289	1.04903	1.14628	245.018	0.718289	0.00235347	0.0341641
ENSG00000185800|DMWD	9.85227	10.7129	10.2566	8.44528	8.82069	10.1436	2626.51	0.27001	0.00237717	0.0344414
ENSG00000163072|NOSTRIN	2.38312	2.44387	2.6581	3.76875	3.59428	3.21283	645.082	-0.385053	0.00238511	0.0345063
ENSG00000158092|NCK1	16.8514	16.1808	15.7292	14.9965	14.3374	15.942	2707.79	0.464285	0.00239196	0.0345719
ENSG00000025708|TYMP	20.3494	19.3967	23.0971	29.0065	24.6877	25.5831	3497.22	-0.310223	0.0023979	0.0346346
ENSG00000181634|TNFSF15	0.646251	0.616876	0.97402	1.0476	0.913588	1.30893	602.856	-0.64098	0.00239861	0.0346346
ENSG00000115112|TFCP2L1	0.532757	0.603392	0.679992	0.427575	0.406923	0.376233	437.923	0.738652	0.00240595	0.0347122
ENSG00000008441|NFIX	7.35822	7.63433	7.18185	6.47462	7.01154	6.40356	1619.26	0.271137	0.00240862	0.0347122
ENSG00000125454|SLC25A19	4.17368	3.83297	4.68434	7.04355	6.10434	8.61111	809.839	-0.617596	0.0024254	0.0348868
ENSG00000145439|CBR4	4.66226	5.39099	5.3966	6.06203	7.07803	5.99622	1811.69	-0.295913	0.00242591	0.0348868
ENSG00000183943|PRKX	6.39699	6.773	6.19245	8.16467	7.79544	7.44581	2349.16	-0.362662	0.0024306	0.0349113
ENSG00000196456|ZNF775	2.38508	1.94018	1.12219	1.92553	2.12016	1.90991	311.189	-0.553006	0.00244092	0.0350428
ENSG00000152455|SUV39H2	3.11687	3.75244	2.75794	3.72614	3.53535	3.62433	691.887	-0.385628	0.00244937	0.0351471
ENSG00000101198|NKAIN4	0.749561	1.01723	1.11353	0.578282	0.333523	1.0106	96.5249	0.988351	0.00245268	0.0351777
ENSG00000164506|STXBP5	8.09315	7.74514	6.95853	6.31453	6.45646	6.18178	5857.06	0.310624	0.00247091	0.0354053
ENSG00000134321|RSAD2	0.610118	0.444668	0.599655	0.414706	0.225474	0.117662	127.461	1.34384	0.00248899	0.0356382
ENSG00000172062|SMN1	16.8418	18.2965	18.9273	23.4642	22.3228	21.5185	3009.94	-0.31502	0.0024974	0.0357336
ENSG00000132881|RSG1	1.53211	1.63277	1.54586	1.12986	1.0827	1.24842	160.073	0.813419	0.00250028	0.0357577
ENSG00000128606|LRRC17	7.06311	6.99536	5.00951	4.58308	4.61312	5.02049	1085.32	0.460034	0.00251714	0.0359302
ENSG00000141682|PMAIP1	13.8917	13.6497	14.9748	16.7908	16.7041	18.7646	2928.66	-0.283904	0.0025453	0.0362629
ENSG00000161835|GRASP	1.24501	1.46256	1.34462	0.562542	0.651979	0.893382	177.513	0.855248	0.00256501	0.0364743
ENSG00000136997|MYC	18.8581	18.8199	20.3634	61.1198	66.8563	65.1644	1873.35	-1.17911	0.00257186	0.036537
ENSG00000105290|APLP1	5.41235	5.98533	6.38863	4.47899	4.58329	5.10748	1206.89	0.319329	0.00257419	0.0365527
ENSG00000213366|GSTM2	17.3779	16.7284	17.3138	15.0937	12.8557	15.1858	1794.27	0.293321	0.00258116	0.0366177
ENSG00000145569|FAM105A	4.25014	3.93139	3.81493	5.19158	4.79599	4.95749	1574.77	-0.29687	0.00259475	0.036775
ENSG00000108852|MPP2	0.266423	0.384636	0.360651	0.762491	0.446855	0.498153	215.902	-0.714044	0.00262048	0.0370519
ENSG00000109193|SULT1E1	4.94259	6.67729	6.03213	4.60065	4.30781	4.34859	899.949	0.444186	0.00262606	0.0371132
ENSG00000267169|CTB-55O6.12	1.30952	0.785925	0.966333	0.591459	0.595723	0.564138	192.645	0.644771	0.0026437	0.0373096
ENSG00000224260|RP1-272L16.1	2.31254	2.9108	1.56507	0.872606	0.951976	1.24204	99.9758	1.15818	0.00265074	0.0373914
ENSG00000165072|MAMDC2	1.02714	0.822891	1.0258	0.560021	0.669663	0.700629	307.414	0.59355	0.0026675	0.0375924
ENSG00000225439|BOLA3-AS1	2.0156	1.77463	2.0665	2.58224	2.7087	2.48558	408.901	-0.427274	0.00267089	0.0376182
ENSG00000272574|RP11-359K18.4	2.74476	3.01254	2.20336	1.47097	1.27545	1.44038	85.952	0.970961	0.00267606	0.0376599
ENSG00000196557|CACNA1H	0.651814	0.384883	0.299046	0.694801	0.592728	0.894305	379.314	-0.561409	0.00270246	0.0379778
ENSG00000155275|TRMT44	3.74704	4.76442	4.45397	4.64304	5.17533	4.62721	992.424	-0.375325	0.00271757	0.0381364
ENSG00000204954|C12orf73	6.57804	8.11457	7.42624	8.12191	9.31214	10.0607	879.73	-0.383201	0.0027175	0.0381364
ENSG00000167513|CDT1	2.29825	2.73752	2.5119	3.18892	3.05959	3.53564	947.199	-0.378223	0.0027241	0.0381872
ENSG00000107929|LARP4B	10.1349	10.1228	11.142	9.94346	10.3865	9.88486	6280.42	0.43729	0.00272537	0.0381872
ENSG00000275966|RP11-1055B8.9	0.73058	0.830873	0.747625	0.299867	0.262488	0.119264	25.2169	1.76726	0.00274021	0.0383642
ENSG00000173681|CXorf23	1.5866	2.24991	1.47828	1.62325	1.42165	1.11096	666.916	0.388879	0.00274205	0.038372
ENSG00000132763|MMACHC	1.10219	1.16223	1.07138	1.62197	1.42423	1.6427	617.514	-0.473935	0.00274501	0.0383955
ENSG00000171953|ATPAF2	7.66439	8.32453	8.59107	10.7225	9.91999	9.95539	1373.68	-0.265159	0.00274642	0.0383974
ENSG00000160961|ZNF333	3.13275	2.80453	2.76625	2.2033	2.21275	2.15931	735.063	0.349771	0.00275092	0.0384422
ENSG00000270170|NCBP2-AS2	19.9894	20.962	23.0011	25.3213	28.3164	25.4692	2245.03	-0.273527	0.00275531	0.0384568
ENSG00000139343|SNRPF	26.8583	28.6689	29.4801	32.4975	33.7791	38.3619	4616.1	-0.280685	0.00275432	0.0384568
ENSG00000183354|KIAA2026	3.29674	3.79565	3.54918	2.65997	3.45739	3.49098	1788.65	0.286654	0.00275582	0.0384568
ENSG00000204540|PSORS1C1	4.37773	2.95884	2.83817	2.00117	2.04909	1.49286	207.898	0.984386	0.00276037	0.0385024
ENSG00000184857|TMEM186	3.55295	4.65695	4.72602	5.08401	5.98099	6.90504	748.105	-0.478842	0.00277497	0.0386376
ENSG00000173480|ZNF417	3.78473	4.08879	3.03687	2.65774	3.09358	2.52023	731.305	0.473368	0.00278113	0.0387018
ENSG00000189283|FHIT	1.14937	1.18392	1.37189	2.1506	1.56815	2.04269	176.107	-0.687103	0.00281089	0.0390796
ENSG00000188243|COMMD6	25.7374	27.6011	30.6791	28.0705	30.1025	29.3683	2987.61	0.378993	0.00281264	0.0390858
ENSG00000185838|GNB1L	0.859889	1.85934	1.35395	2.1117	1.08698	1.76678	583.789	-0.539299	0.00281599	0.0391142
ENSG00000137699|TRIM29	4.25944	4.08613	3.13702	2.1523	2.00296	2.58644	377.848	0.635614	0.0028302	0.0392913
ENSG00000146242|TPBG	9.19581	7.01319	6.92934	8.1198	6.54039	6.69055	3572.9	0.520528	0.00284415	0.0393957
ENSG00000165480|SKA3	2.61319	2.61952	2.72812	3.23132	3.16951	3.7797	831.795	-0.37066	0.00285538	0.0395145
ENSG00000146409|SLC18B1	4.01943	4.21173	4.24848	5.12944	5.90123	5.03282	1178.9	-0.322358	0.00289587	0.0399641
ENSG00000154743|TSEN2	3.56392	3.12306	2.73765	3.93686	3.8639	4.15291	765.913	-0.390785	0.00291501	0.0401911
ENSG00000101298|SNPH	3.22275	3.38638	3.73081	3.03999	2.60768	2.84577	1632.4	0.305365	0.00291848	0.040202
ENSG00000147687|TATDN1	12.2099	12.5413	12.5147	14.4047	15.9713	15.5947	1204.19	-0.289563	0.00293363	0.0403179
ENSG00000111196|MAGOHB	5.0133	5.27041	4.66924	3.84387	3.8771	4.80925	797.688	0.338001	0.0029325	0.0403179
ENSG00000254593|OR7E126P	0.641479	0.747399	0.447658	0.140241	0.31984	0.14795	39.0007	1.5645	0.00294141	0.0404034
ENSG00000167700|MFSD3	11.1278	10.8556	12.5543	14.6477	13.7248	15.3644	2014.1	-0.300698	0.00294255	0.0404034
ENSG00000196782|MAML3	0.323556	0.412813	0.457623	0.606531	0.57564	0.605811	348.041	-0.516899	0.0029502	0.0404898
ENSG00000198099|ADH4	0.6018	0.613218	0.793493	1.04043	1.12173	1.10039	185.408	-0.634304	0.00295525	0.0405406
ENSG00000186919|ZACN	1.0922	2.61572	2.85938	1.96202	1.9477	1.88135	238.773	1.00851	0.00296169	0.0405864
ENSG00000164647|STEAP1	1.47551	0.913141	1.31455	2.18647	2.36578	1.62016	227.987	-0.800321	0.00296444	0.0405922
ENSG00000167306|MYO5B	0.811203	0.659196	0.511685	1.23282	1.16268	1.27506	224.662	-0.675079	0.00297845	0.0407468
ENSG00000146670|CDCA5	4.26391	4.17766	4.87329	5.4463	5.13936	5.34156	1094.53	-0.388237	0.00299832	0.0409625
ENSG00000272031|ANKRD34A	0.705239	0.712875	0.695459	1.0355	1.17722	1.13955	306.772	-0.521768	0.00299805	0.0409625
ENSG00000164010|ERMAP	4.82175	4.86053	4.9662	4.08136	3.96212	4.67438	1447.62	0.280819	0.00300082	0.0409779
ENSG00000103490|PYCARD	10.3635	11.2591	11.0505	8.70419	9.30934	7.47086	838.299	0.428481	0.00301628	0.0411514
ENSG00000142765|SYTL1	0.560341	0.484026	0.311489	0.932356	1.0921	0.969312	140.252	-1.13591	0.00303492	0.0413492
ENSG00000167232|ZNF91	3.66375	3.8787	4.32088	3.27031	4.15196	3.58702	1229.55	0.306036	0.00303374	0.0413492
ENSG00000189410|SH2D5	0.431334	0.356051	0.910417	0.879086	1.39142	1.57692	192.119	-0.918893	0.0030539	0.0415322
ENSG00000162591|MEGF6	0.501451	0.497895	0.53915	0.264561	0.399258	0.476885	186.956	0.631946	0.00307225	0.0417249
ENSG00000268516|CTD-3138B18.5	1.41638	1.23451	1.5054	1.98656	1.80627	1.86393	465.156	-0.437881	0.00313887	0.0424371
ENSG00000168872|DDX19A	21.9853	20.2359	21.1717	23.9562	24.0884	25.6917	6223.6	-0.315934	0.0031425	0.0424478
ENSG00000160271|RALGDS	7.97126	6.42797	6.03191	9.69895	7.54308	9.40507	2996.1	-0.304658	0.003149	0.0425164
ENSG00000271430|RP3-368A4.5	2.15287	1.78215	2.30994	1.42732	1.51838	1.6128	712.287	0.432544	0.00316194	0.0426719
ENSG00000233327|USP32P2	1.22273	1.53861	1.37616	1.18181	0.975418	1.17234	380.785	0.452467	0.00316337	0.042672
ENSG00000203819|HIST2H2BC	4.94239	5.624	6.32917	7.99823	7.45082	8.71323	408.389	-0.501041	0.00318747	0.042939
ENSG00000080200|CRYBG3	5.02486	4.56898	4.41021	4.08693	4.30065	3.57536	4231.3	0.285646	0.00319316	0.0429963
ENSG00000215271|HOMEZ	4.01567	4.17769	5.29929	5.67744	5.41819	5.87068	2213.17	-0.331827	0.00319632	0.0430196
ENSG00000166166|TRMT61A	4.19842	4.17014	4.47846	5.74261	4.91528	5.33389	1576.54	-0.288962	0.00320863	0.0431069
ENSG00000035499|DEPDC1B	1.97644	1.77812	1.92162	2.21858	2.58629	2.87507	548.183	-0.474927	0.00321001	0.0431069
ENSG00000169230|PRELID1	142.316	129.734	150.689	161.325	164.281	155.731	14566	-0.46814	0.00323479	0.0433813
ENSG00000137880|GCHFR	6.25719	7.15574	7.89759	10.5815	8.88383	10.762	864.858	-0.379952	0.00330524	0.0442073
ENSG00000132470|ITGB4	1.484	1.18947	1.1735	0.840285	0.921107	1.10206	600.198	0.45921	0.00331577	0.0443084
ENSG00000229180|GS1-124K5.11	0.948102	0.993296	1.03433	0.917432	0.741958	0.835909	579.193	0.430657	0.00332844	0.0444183
ENSG00000158062|UBXN11	3.93742	3.68716	3.93769	5.24359	4.11449	5.88997	769.507	-0.40597	0.00333972	0.044549
ENSG00000164808|SPIDR	9.46429	10.2767	9.61242	8.80133	8.37424	7.61248	2845.9	0.280436	0.00336507	0.0448072
ENSG00000107317|PTGDS	25.4026	22.1385	20.4506	14.2898	17.8309	18.0084	1401.77	0.343768	0.00337222	0.0448824
ENSG00000157514|TSC22D3	49.4076	49.0087	41.2978	31.7768	31.8382	35.5634	6941.01	0.511449	0.00337493	0.0448985
ENSG00000170379|TCAF2	1.1881	1.06417	1.07125	1.25171	1.69232	1.5492	680.825	-0.400633	0.00340189	0.0451569
ENSG00000170852|KBTBD2	8.39657	7.60244	8.59718	7.67736	8.08084	8.51781	2673.53	0.351876	0.00340683	0.0452025
ENSG00000173391|OLR1	1.09077	1.03723	1.43828	0.713745	0.708014	0.785582	185.447	0.684299	0.00341627	0.0452875
ENSG00000116774|OLFML3	63.6429	54.8089	57.2543	48.3074	48.3606	46.6188	9868.38	0.277248	0.00342985	0.0454474
ENSG00000232063|RP11-307E17.8	1.76755	1.30717	1.31742	0.965131	0.833587	1.15224	254.601	0.634576	0.0034315	0.0454491
ENSG00000162129|CLPB	11.0584	8.47536	11.372	12.0327	11.6948	10.7185	2573.38	-0.306567	0.00345225	0.0456432
ENSG00000126698|DNAJC8	62.631	63.9689	64.6896	68.6111	70.3919	69.1458	9412.67	-0.417619	0.00345152	0.0456432
ENSG00000155034|FBXL18	4.51782	4.55585	4.81403	4.58178	4.67338	4.23489	1350.42	0.449183	0.00346305	0.0457255
ENSG00000205413|SAMD9	2.36538	3.02101	2.96755	2.22077	2.02558	1.09296	1621.94	0.648868	0.00349683	0.0460719
ENSG00000163884|KLF15	1.19256	0.62236	0.856103	1.47317	1.25163	1.6117	298.189	-0.714088	0.00351332	0.0462463
ENSG00000167543|TP53I13	15.9968	15.1211	14.4279	12.4968	12.6061	13.3393	1382.48	0.303804	0.00351252	0.0462463
ENSG00000182173|TSEN54	5.3019	4.71165	4.36417	5.58919	6.24994	5.33368	791.806	-0.467379	0.0035376	0.0465455
ENSG00000268350|FAM156A	5.59354	6.01458	4.47399	3.97881	4.50797	4.44234	1324.35	0.429066	0.00354135	0.0465539
ENSG00000158792|SPATA2L	7.19329	6.60779	10.0097	9.52509	10.1754	8.56631	1367.07	-0.378912	0.00354084	0.0465539
ENSG00000074964|ARHGEF10L	2.47471	2.62181	2.63724	2.04505	2.41756	1.78964	923.897	0.364499	0.00354937	0.0466184
ENSG00000101680|LAMA1	0.383776	0.348572	0.340157	0.461568	0.489958	0.552295	411.098	-0.470558	0.00355894	0.0467236
ENSG00000077348|EXOSC5	4.35216	5.31176	5.46758	6.43144	7.36906	7.20216	686.543	-0.415552	0.00359	0.0470694
ENSG00000154134|ROBO3	2.13721	1.50232	1.87288	1.03789	1.28884	1.53821	302.846	0.703571	0.00360055	0.047187
ENSG00000159899|NPR2	6.56365	7.46494	6.7695	6.16183	5.32918	5.89061	2403.89	0.296527	0.00361928	0.0473289
ENSG00000145642|FAM159B	0.147601	0.191672	0.183942	0.587755	0.644494	0.448303	33.4974	-1.48865	0.00362352	0.0473637
ENSG00000109814|UGDH	87.1008	89.2057	92.5577	74.9822	76.0543	74.7574	23997.8	0.287948	0.00366639	0.0477364
ENSG00000155099|TMEM55A	2.78697	3.32999	3.14152	2.32548	2.24511	2.3805	619.699	0.375486	0.00367877	0.0478559
ENSG00000183889|AC138969.4	13.3592	13.0911	10.7718	9.2187	9.38855	9.30654	2653.35	0.339355	0.00368233	0.0478814
ENSG00000169548|ZNF280A	0.642311	0.577733	0.591787	0.934312	1.07089	0.974025	181.119	-0.598697	0.00369076	0.0479565
ENSG00000112282|MED23	8.45272	9.26776	7.47781	7.34202	7.50945	7.991	3702.14	0.294955	0.00372103	0.0483217
ENSG00000144381|HSPD1	235.38	245.562	237.07	313.278	331.201	308.149	57613	-0.301966	0.0037278	0.0483886
ENSG00000154188|ANGPT1	4.7048	4.12099	4.1854	3.79244	3.49403	3.693	1805.56	0.267983	0.00374656	0.0485269
ENSG00000159082|SYNJ1	2.10362	2.64239	2.46622	2.01722	1.93307	2.02484	1538.91	0.339826	0.00375662	0.0485837
ENSG00000151715|TMEM45B	0.50626	0.408546	0.649274	0.768523	0.945894	0.998864	149.527	-0.710264	0.003756	0.0485837
ENSG00000163249|CCNYL1	11.8818	11.8071	11.644	11.0251	10.1559	10.3992	3555.74	0.290697	0.00375743	0.0485837
ENSG00000257542|OR7E47P	0.658934	0.559217	0.664323	0.232725	0.411451	0.272196	65.4092	1.10119	0.00377892	0.0487772
ENSG00000072062|PRKACA	27.8864	29.2638	28.5472	30.5991	30.0646	30.3995	6486.83	0.452752	0.00379853	0.0489881
ENSG00000114648|KLHL18	6.64752	7.3438	7.81275	9.18847	8.54246	9.23878	3425.86	-0.29253	0.00380197	0.0490114
ENSG00000088367|EPB41L1	10.4348	10.5258	9.06219	8.46555	9.3988	8.38016	4212	0.303819	0.00380563	0.0490374
ENSG00000115317|HTRA2	14.7064	14.5782	17.4545	18.6285	18.7912	21.8166	3290.85	-0.289269	0.00381449	0.0490937
ENSG00000158163|DZIP1L	1.94647	1.61744	2.38081	1.51355	1.5581	1.52913	391.758	0.503998	0.00381656	0.0490937
ENSG00000129473|BCL2L2	15.7818	15.7412	14.4292	14.4197	15.4828	13.8976	3981.68	0.31202	0.00382639	0.0491779
ENSG00000104679|R3HCC1	12.4658	11.23	13.5538	12.9845	12.6171	15.2621	1983.76	0.333217	0.00382839	0.0491825
ENSG00000173894|CBX2	0.847319	0.790094	0.946051	1.34448	1.28043	0.975722	454.509	-0.587962	0.00383357	0.0492279
ENSG00000165105|RASEF	1.16835	1.13901	1.40772	1.6525	1.77285	1.62114	762.798	-0.40057	0.00385239	0.0494272
ENSG00000168237|GLYCTK	5.04217	5.00168	5.95843	6.49948	7.98989	7.98255	752.834	-0.411501	0.00385653	0.0494379
ENSG00000162734|PEA15	109.261	104.706	111.769	99.1796	91.6863	97.5944	24504.5	0.288188	0.00386126	0.0494773
ENSG00000261468|RP11-1024P17.1	0.982609	0.921589	0.966452	0.764565	0.557383	0.576546	159.619	0.689238	0.00386662	0.0495093
ENSG00000120833|SOCS2	7.03486	6.41558	9.34754	8.70368	8.80618	10.9776	1335.75	-0.335948	0.00388596	0.04973
